# Supplementary material for: Cell type of origin as well as genetic alterations contribute to breast cancer phenotypes
Source: Oncotarget. 2015 Mar 2;6(11):9018–30. doi: 10.18632/oncotarget.3379 (PMC4496199; doi:10.18632/oncotarget.3379)
Supplement: Supplementary file 2 [file oncotarget-06-9018-s002.xlsx]

## Sheet: Sheet1
Gene Symbol	Gene Title	Fold Change K5+K19+/K5+K19-
KRT19	keratin 19	5207.43
TFPI	tissue factor pathway inhibitor (lipoprotein-associated coagulation inhibitor)	401.953
EPDR1	ependymin related protein 1 (zebrafish)	278.687
TFPI	tissue factor pathway inhibitor (lipoprotein-associated coagulation inhibitor)	227.857
EFHA2	EF-hand domain family, member A2	122.6
DKFZp667F0711	hypothetical protein DKFZp667F0711	105.571
DUSP19	dual specificity phosphatase 19	105.286
CDH2	cadherin 2, type 1, N-cadherin (neuronal)	96.1311
PCDHA1 /// PCDHA10 /// PCDHA11 /// PCDHA12 /// PCDHA13 /// PCDHA2 /// PCDHA3 /// PCDHA4 /// PCDHA5 /// PCDHA6 /// PCDHA7 /// PCDHA8 /// PCDHA9 /// PCDHAC1 /// PCDHAC2	protocadherin alpha 1 /// protocadherin alpha 10 /// protocadherin alpha 11 /// protocadherin alpha 12 /// protocadherin alpha 13 /// protocadherin alpha 2 /// protocadherin alpha 3 /// protocadherin alpha 4 /// protocadherin alpha 5 /// protocadherin alpha 6 /// protocadherin alpha 7 /// protocadherin alpha 8 /// protocadherin alpha 9 /// protocadherin alpha subfamily C, 1 /// protocadherin alph…	90
---	---	88
FNDC3B	fibronectin type III domain containing 3B	85
---	---	83.25
DRP2	dystrophin related protein 2	74.75
EBF1	Early B-cell factor 1	74.6667
---	---	73.3333
PRLR	prolactin receptor	73.2
ZNF682	zinc finger protein 682	73.1818
---	---	70.2
---	---	69.8
DNAJA4	DnaJ (Hsp40) homolog, subfamily A, member 4	69.7045
---	---	67.2
---	---	66.6667
MORN5	MORN repeat containing 5	66.5385
---	---	65.3333
PLCXD3	phosphatidylinositol-specific phospholipase C, X domain containing 3	64.2
EDNRB	endothelin receptor type B	63.25
---	---	61.7692
LOC93463	hypothetical protein LOC93463	60.4
TMPO	thymopoietin	60.2
---	---	59.6667
NME5	non-metastatic cells 5, protein expressed in (nucleoside-diphosphate kinase)	58.7321
---	---	58.5
---	---	55.875
EFNA5	ephrin-A5	54.7143
---	---	53.8571
SLC26A3	solute carrier family 26, member 3	53.75
TLR7	toll-like receptor 7	52.375
PDE11A	phosphodiesterase 11A	51.7143
KIAA1239	KIAA1239	51.4
ANKRD45	ankyrin repeat domain 45	51.3
KRT74	keratin 74	51
---	---	50.1667
---	---	50.1667
ST3GAL4	ST3 beta-galactoside alpha-2,3-sialyltransferase 4	50
LOC100128398	Hypothetical protein LOC100128398	49.9167
CSN1S2A	casein alpha s2-like A	48.8889
MPEG1	macrophage expressed gene 1	48.6667
RP4-662A9.2	hypothetical protein MGC34034	48.4545
---	---	47.7333
TIAL1	TIA1 cytotoxic granule-associated RNA binding protein-like 1	47.0909
DTNA	dystrobrevin, alpha	47
---	---	46.871
---	---	46.5714
ST18	suppression of tumorigenicity 18 (breast carcinoma) (zinc finger protein)	45.9
C12orf51	chromosome 12 open reading frame 51	45.8
HLA-DQA1 /// HLA-DQA2	major histocompatibility complex, class II, DQ alpha 1 /// major histocompatibility complex, class II, DQ alpha 2	45.7692
---	---	45.7
---	---	45.6429
KRT33A	keratin 33A	45.5893
COPS4	COP9 constitutive photomorphogenic homolog subunit 4 (Arabidopsis)	45.4167
ABCA13	ATP-binding cassette, sub-family A (ABC1), member 13	45
PTH2R	parathyroid hormone 2 receptor	44.8462
VWA3B	von Willebrand factor A domain containing 3B	44.8
---	---	44.3846
TAC1	tachykinin, precursor 1	44.3333
C9orf84	chromosome 9 open reading frame 84	43.8571
---	---	43.625
UNC5CL	Unc-5 homolog C (C. elegans)-like	43.3333
---	---	43.1
FOSL2	FOS-like antigen 2	42.7917
---	---	42.75
HTR4	5-hydroxytryptamine (serotonin) receptor 4	42.7
---	---	41.75
NR0B1	nuclear receptor subfamily 0, group B, member 1	41.7143
---	---	41.625
ANKRD2	ankyrin repeat domain 2 (stretch responsive muscle)	40.8095
---	---	40.4286
---	---	40.4
KCNMB1	potassium large conductance calcium-activated channel, subfamily M, beta member 1	40.25
---	---	40
RPAIN	RPA interacting protein	39.6923
LOC338667	hypothetical protein LOC338667	39.6364
---	---	39.5714
EIF3M	Eukaryotic translation initiation factor 3, subunit M	39.5
---	---	39.4
CHD5	chromodomain helicase DNA binding protein 5	38.9615
FANCD2	Fanconi anemia, complementation group D2	38.9286
ANKRD20A1 /// ANKRD20A2 /// ANKRD20A3 /// ANKRD20A4 /// CCDC29	ankyrin repeat domain 20 family, member A1 /// ankyrin repeat domain 20 family, member A2 /// ankyrin repeat domain 20 family, member A3 /// ankyrin repeat domain 20 family, member A4 /// coiled-coil domain containing 29	38.9167
PMCHL2	pro-melanin-concentrating hormone-like 2	38.7692
---	---	38.75
---	---	38.6923
GPR81	G protein-coupled receptor 81	38.5
---	---	38.5
FERMT1	fermitin family homolog 1 (Drosophila)	38.1667
---	---	37.6667
CPB2	carboxypeptidase B2 (plasma)	37.4167
C10orf136	chromosome 10 open reading frame 136	37.4
---	---	37.375
ADAM22	ADAM metallopeptidase domain 22	37.3571
DNAJA4	DnaJ (Hsp40) homolog, subfamily A, member 4	37.234
DEPDC2	DEP domain containing 2	37.2
SLC14A1	solute carrier family 14 (urea transporter), member 1 (Kidd blood group)	37.125
SYCP2L	synaptonemal complex protein 2-like	36.9231
LOC144571	hypothetical protein LOC144571	36.7273
C10orf81	chromosome 10 open reading frame 81	36.6667
KIDINS220	kinase D-interacting substrate of 220 kDa	36.6429
TTC6	tetratricopeptide repeat domain 6	36.5
NUDT7	nudix (nucleoside diphosphate linked moiety X)-type motif 7	36.5
SCN10A	sodium channel, voltage-gated, type X, alpha subunit	36.3333
WISP3	WNT1 inducible signaling pathway protein 3	36.25
---	---	36
FLJ33996	hypothetical protein FLJ33996	36
---	---	35.9375
LOC400654	hypothetical gene supported by BC042493	35.7778
FBXO4	F-box protein 4	35.4138
---	---	35.3333
RAD9B	RAD9 homolog B (S. cerevisiae)	35.3333
---	---	35.0769
---	---	34.7647
NALCN	sodium leak channel, non-selective	34.7273
PHLPP	PH domain and leucine rich repeat protein phosphatase	34.7143
CCR7	chemokine (C-C motif) receptor 7	34.6923
ATP5SL	ATP5S-like	34.6364
---	---	34.3636
---	---	34.3125
PRKD3	protein kinase D3	34.3077
CEACAM7	carcinoembryonic antigen-related cell adhesion molecule 7	34.2222
FLJ35390	hypothetical LOC255031	34.2
RP1-177G6.2	hypothetical protein LOC286411	34
---	---	34
CFI	complement factor I	33.8
PIPOX	pipecolic acid oxidase	33.7273
FGFR2	fibroblast growth factor receptor 2	33.6154
ZNF417	zinc finger protein 417	33.6
DKFZp761H2121	hypothetical protein DKFZp761H2121	33.5714
RERE	arginine-glutamic acid dipeptide (RE) repeats	33.4
---	---	33.25
---	---	33.1905
NAALAD2	N-acetylated alpha-linked acidic dipeptidase 2	33
NAG	neuroblastoma-amplified protein	32.9412
LHX9	LIM homeobox 9	32.7273
---	---	32.625
COL25A1	collagen, type XXV, alpha 1	32.5556
CECR9	cat eye syndrome chromosome region, candidate 9	32.3846
IBTK	inhibitor of Bruton agammaglobulinemia tyrosine kinase	32.25
---	---	32.25
---	---	32.2222
---	---	32.0625
---	---	32
TAPT1	Transmembrane anterior posterior transformation 1	31.875
---	---	31.8462
---	---	31.7619
---	---	31.7273
MMP16	matrix metallopeptidase 16 (membrane-inserted)	31.7143
N4BP2L1	NEDD4 binding protein 2-like 1	31.6
---	---	31.4762
---	---	31.4444
GPC5	glypican 5	31.4167
---	---	31.375
ANKRD42	Ankyrin repeat domain 42	31.1538
S100B	S100 calcium binding protein B	31.1481
---	---	31.0238
C15orf33	chromosome 15 open reading frame 33	31
FGF18	fibroblast growth factor 18	30.875
---	---	30.8333
PDE5A	phosphodiesterase 5A, cGMP-specific	30.8
---	---	30.8
CNR1	cannabinoid receptor 1 (brain)	30.7692
LRRTM4	leucine rich repeat transmembrane neuronal 4	30.6429
RBM25	RNA binding motif protein 25	30.5
---	---	30.4286
ARNTL2	aryl hydrocarbon receptor nuclear translocator-like 2	30.2
---	---	30.1538
---	---	30
ISYNA1	Myo-inositol 1-phosphate synthase A1	30
---	---	29.8182
---	---	29.8
SYNPO2	synaptopodin 2	29.7778
---	---	29.7692
C10orf140	chromosome 10 open reading frame 140	29.7692
OTX2	orthodenticle homeobox 2	29.7333
FGD3	FYVE, RhoGEF and PH domain containing 3	29.6875
IGJ	immunoglobulin J polypeptide, linker protein for immunoglobulin alpha and mu polypeptides	29.5
---	---	29.5
ZDHHC14	zinc finger, DHHC-type containing 14	29.4737
---	---	29.4706
ZNF239	zinc finger protein 239	29.4545
NKAIN4	Na+/K+ transporting ATPase interacting 4	29.4375
PLCL1	phospholipase C-like 1	29.4167
NRXN1	neurexin 1	29.4
AHCYL1	S-adenosylhomocysteine hydrolase-like 1	29.375
CYMP	chymosin pseudogene	29.3684
---	---	29.3636
GPR173	G protein-coupled receptor 173	29.3333
TGFB2	transforming growth factor, beta 2	29.2258
TMEM163	transmembrane protein 163	29.1429
---	---	29.125
---	---	29.0714
---	---	29.04
---	---	29.0323
ENPP5	ectonucleotide pyrophosphatase/phosphodiesterase 5 (putative function)	28.8333
---	---	28.7778
CDKL2	cyclin-dependent kinase-like 2 (CDC2-related kinase)	28.6842
HSD17B12	hydroxysteroid (17-beta) dehydrogenase 12	28.6429
LOC646241	Hypothetical protein LOC646241	28.6154
LMOD3	leiomodin 3 (fetal)	28.6
RUNX1T1	runt-related transcription factor 1; translocated to, 1 (cyclin D-related)	28.5385
---	---	28.5263
---	---	28.5238
LHX9	LIM homeobox 9	28.5
---	---	28.4211
---	---	28.4
GLULD1	glutamate-ammonia ligase (glutamine synthetase) domain containing 1	28.2857
C17orf98	chromosome 17 open reading frame 98	28.2667
CD3E	CD3e molecule, epsilon (CD3-TCR complex)	28.1935
---	---	28.125
LOC644538	hypothetical protein LOC644538	28.0833
C21orf109	chromosome 21 open reading frame 109	28
---	---	28
---	---	27.9091
STARD6	StAR-related lipid transfer (START) domain containing 6	27.8696
LOC283143	hypothetical protein LOC283143	27.8235
---	---	27.8125
---	---	27.7143
WDR59	WD repeat domain 59	27.625
---	---	27.6
DCDC5	doublecortin domain containing 5	27.6
---	---	27.5833
KIAA1576	KIAA1576 protein	27.5714
GYPE	glycophorin E	27.5556
---	---	27.5455
OLFM1	olfactomedin 1	27.4667
NAP1L3	nucleosome assembly protein 1-like 3	27.4615
ZDHHC13	Zinc finger, DHHC-type containing 13	27.4167
AGBL3	ATP/GTP binding protein-like 3	27.3333
HS2ST1	heparan sulfate 2-O-sulfotransferase 1	27.2903
---	---	27.2857
---	---	27.2174
LOC100128570	hypothetical protein LOC100128570	27.1364
FLJ27354	hypothetical gene supported by AK130864	27.1176
---	---	27.0833
TMCO5A	transmembrane and coiled-coil domains 5A	27.0769
MTMR8	myotubularin related protein 8	27
---	---	27
TFPI	tissue factor pathway inhibitor (lipoprotein-associated coagulation inhibitor)	26.9192
MORC1	MORC family CW-type zinc finger 1	26.9091
---	---	26.875
LOC374491	TPTE and PTEN homologous inositol lipid phosphatase pseudogene	26.8511
PDE10A	phosphodiesterase 10A	26.8333
TMEM180	transmembrane protein 180	26.8235
LOC441052	hypothetical gene supported by AF131741	26.8125
CD48	CD48 molecule	26.75
TCN2	transcobalamin II; macrocytic anemia	26.6702
---	---	26.55
---	---	26.5333
---	---	26.5161
KCNS2	potassium voltage-gated channel, delayed-rectifier, subfamily S, member 2	26.5
FCRL5	Fc receptor-like 5	26.5
ADH1B	alcohol dehydrogenase 1B (class I), beta polypeptide	26.5
PTPN2	Protein tyrosine phosphatase, non-receptor type 2	26.4167
SLC1A2	solute carrier family 1 (glial high affinity glutamate transporter), member 2	26.3333
DNAH2	dynein, axonemal, heavy chain 2	26.3077
EDN3	endothelin 3	26.3077
UGT2A1 /// UGT2A2	UDP glucuronosyltransferase 2 family, polypeptide A1 /// UDP glucuronosyltransferase 2 family, polypeptide A2	26.2963
HBA1 /// HBA2	hemoglobin, alpha 1 /// hemoglobin, alpha 2	26.2857
---	---	26.25
SDC2	syndecan 2	26.2234
---	---	26.1053
DPY19L2	dpy-19-like 2 (C. elegans)	26.0909
---	---	26.0588
---	---	26.0556
---	---	26
GPR111	G protein-coupled receptor 111	26
KCNB2	potassium voltage-gated channel, Shab-related subfamily, member 2	26
---	---	26
NCOA2	nuclear receptor coactivator 2	25.9444
---	---	25.9231
LRP1	low density lipoprotein-related protein 1 (alpha-2-macroglobulin receptor)	25.913
FCRL5	Fc receptor-like 5	25.9
MAP2K7	mitogen-activated protein kinase kinase 7	25.8947
CRHR2	corticotropin releasing hormone receptor 2	25.88
ZNF585A	zinc finger protein 585A	25.8333
CRH	corticotropin releasing hormone	25.8182
---	---	25.7917
GIT2	G protein-coupled receptor kinase interactor 2	25.75
---	---	25.75
---	---	25.6842
LOC286370	hypothetical protein LOC286370	25.625
HTR2C	5-hydroxytryptamine (serotonin) receptor 2C	25.5
---	---	25.4839
---	---	25.4667
LOC285178	hypothetical protein LOC285178	25.4651
PTGDR	prostaglandin D2 receptor (DP)	25.4444
SHE	Src homology 2 domain containing E	25.3636
GRIK2	Glutamate receptor, ionotropic, kainate 2	25.3125
---	---	25.2917
EPHA5	EPH receptor A5	25.25
C16orf54 /// hCG_1644884	chromosome 16 open reading frame 54 /// similar to chromosome 16 open reading frame 54	25.2308
ITGBL1	integrin, beta-like 1 (with EGF-like repeat domains)	25.1538
---	---	25.0833
TRPC4	transient receptor potential cation channel, subfamily C, member 4	25.05
---	---	24.9412
LOC283331	hypothetical protein LOC283331	24.8846
PARP15	poly (ADP-ribose) polymerase family, member 15	24.875
---	---	24.8667
C3orf15	chromosome 3 open reading frame 15	24.8235
FAM9B	family with sequence similarity 9, member B	24.7778
ENPP1	ectonucleotide pyrophosphatase/phosphodiesterase 1	24.75
CD36	CD36 molecule (thrombospondin receptor)	24.7333
GAGE3	G antigen 3	24.7273
RDH10	retinol dehydrogenase 10 (all-trans)	24.619
---	---	24.6111
---	---	24.5714
FAM133A	family with sequence similarity 133, member A	24.5294
FRAS1	Fraser syndrome 1	24.4412
---	---	24.4118
IL26	interleukin 26	24.3333
HLA-DRB4	major histocompatibility complex, class II, DR beta 4	24.2941
---	---	24.25
---	---	24.2333
---	---	24.2105
MYEF2	myelin expression factor 2	24.2
---	---	24.1667
TGM7	transglutaminase 7	24.1667
---	---	24.125
OR7A5	olfactory receptor, family 7, subfamily A, member 5	24.1212
WNT3	wingless-type MMTV integration site family, member 3	24.1111
PATE	expressed in prostate and testis	24
TNXB	tenascin XB	24
---	---	24
GYS2	glycogen synthase 2 (liver)	24
MUC13	mucin 13, cell surface associated	23.96
TSPAN8	tetraspanin 8	23.9333
---	---	23.8889
---	---	23.7917
C10orf59	chromosome 10 open reading frame 59	23.7778
ZXDA /// ZXDB	zinc finger, X-linked, duplicated A /// zinc finger, X-linked, duplicated B	23.75
---	---	23.75
ARID5B	AT rich interactive domain 5B (MRF1-like)	23.7333
CYP2C9	cytochrome P450, family 2, subfamily C, polypeptide 9	23.7037
CDKN2A	cyclin-dependent kinase inhibitor 2A (melanoma, p16, inhibits CDK4)	23.65
CA3	carbonic anhydrase III, muscle specific	23.6316
SPHKAP	SPHK1 interactor, AKAP domain containing	23.6111
---	---	23.5909
HESRG	embryonic stem cell related protein	23.5167
LOC440900	hypothetical LOC440900	23.4583
LARP5	La ribonucleoprotein domain family, member 5	23.3529
G30	putative protein LG30	23.3333
LOC136242	Peptidase S1 domain-containing protein LOC136242	23.3125
---	---	23.3
---	---	23.2857
LOC100128590	hypothetical protein LOC100128590	23.2727
---	---	23.2308
IQCH	IQ motif containing H	23.1429
---	---	23.1429
SEC16B	SEC16 homolog B (S. cerevisiae)	23.125
SEZ6L	Seizure related 6 homolog (mouse)-like	23.1176
---	---	23
---	---	22.9091
HOXC12	homeobox C12	22.9048
C12orf32 /// IGHG1	Chromosome 12 open reading frame 32 /// Immunoglobulin heavy constant mu	22.9
SLC44A5	solute carrier family 44, member 5	22.8571
---	---	22.8
---	---	22.7778
ZNF492	zinc finger protein 492	22.7368
HCG11	HLA complex group 11	22.7143
KRT84	keratin 84	22.7143
OR1Q1	olfactory receptor, family 1, subfamily Q, member 1	22.6857
C21orf49	chromosome 21 open reading frame 49	22.6562
---	---	22.6316
PDE10A	phosphodiesterase 10A	22.625
---	---	22.5714
ARHGAP15	Rho GTPase activating protein 15	22.5294
SLC28A1	solute carrier family 28 (sodium-coupled nucleoside transporter), member 1	22.4118
LOC285957	hypothetical protein LOC285957	22.4
GAL3ST3	galactose-3-O-sulfotransferase 3	22.4
---	---	22.3846
PCDH19	protocadherin 19	22.3636
---	---	22.3571
LOC91431	prematurely terminated mRNA decay factor-like	22.3548
SIGLEC6	sialic acid binding Ig-like lectin 6	22.3333
OR2F1	olfactory receptor, family 2, subfamily F, member 1	22.3333
---	---	22.3226
---	---	22.2963
---	---	22.2308
---	---	22.2174
RYR3	ryanodine receptor 3	22.1429
MRPS5	Mitochondrial ribosomal protein S5	22.1429
DCBLD2	discoidin, CUB and LCCL domain containing 2	22.1316
C20orf69 /// DKFZP434B2016 /// LOC643670 /// LOC728105 /// LOC728323 /// PCMTD2 /// tcag7.907	chromosome 20 open reading frame 69 /// similar to hypothetical protein LOC284701 /// similar to hCG1739109 /// similar to hCG1739109 /// hypothetical LOC728323 /// protein-L-isoaspartate (D-aspartate) O-methyltransferase domain containing 2 /// hypothetical LOC402483	22.1
---	---	22
---	---	22
---	---	21.9655
C17orf77	chromosome 17 open reading frame 77	21.9474
GREB1	GREB1 protein	21.9
LOC100128977	similar to hCG1654542	21.8837
---	---	21.871
PIP5K1B	phosphatidylinositol-4-phosphate 5-kinase, type I, beta	21.8235
HES6	hairy and enhancer of split 6 (Drosophila)	21.8125
LSM14B	LSM14B, SCD6 homolog B (S. cerevisiae)	21.7656
---	---	21.7368
---	---	21.7188
ZNF157	zinc finger protein 157	21.7
LOC400456	hypothetical gene supported by BC040875	21.6923
PSG1 /// PSG4	pregnancy specific beta-1-glycoprotein 1 /// pregnancy specific beta-1-glycoprotein 4	21.641
---	---	21.6364
LOC100129656	hypothetical protein LOC100129656	21.625
DAZ1 /// DAZ2 /// DAZ3 /// DAZ4	deleted in azoospermia 1 /// deleted in azoospermia 2 /// deleted in azoospermia 3 /// deleted in azoospermia 4	21.5937
CD34	CD34 molecule	21.575
---	---	21.5455
PTGFR	prostaglandin F receptor (FP)	21.5455
LOC283551	hypothetical protein LOC283551	21.5417
---	---	21.5333
HIST1H4A /// HIST1H4B /// HIST1H4C /// HIST1H4D /// HIST1H4E /// HIST1H4F /// HIST1H4H /// HIST1H4I /// HIST1H4J /// HIST1H4K /// HIST1H4L /// HIST2H4A /// HIST2H4B /// HIST4H4	histone cluster 1, H4a /// histone cluster 1, H4b /// histone cluster 1, H4c /// histone cluster 1, H4d /// histone cluster 1, H4e /// histone cluster 1, H4f /// histone cluster 1, H4h /// histone cluster 1, H4i /// histone cluster 1, H4j /// histone cluster 1, H4k /// histone cluster 1, H4l /// histone cluster 2, H4a /// histone cluster 2, H4b /// histone cluster 4, H4	21.5
PRO2964	hypothetical protein PRO2964	21.4706
MS4A2	membrane-spanning 4-domains, subfamily A, member 2 (Fc fragment of IgE, high affinity I, receptor for; beta polypeptide)	21.4375
---	---	21.4286
LOC144920	hypothetical protein LOC144920	21.3333
---	---	21.3077
LOC100134025 /// SPEF2	hypothetical protein LOC100134025 /// sperm flagellar 2	21.3036
---	---	21.2708
---	---	21.25
---	---	21.125
PRLR	prolactin receptor	21.1
FLJ14213	Protor-2	21.1
ADAMTS3	ADAM metallopeptidase with thrombospondin type 1 motif, 3	21.0526
---	---	21.0323
HOXD4	homeobox D4	21
---	---	20.9583
KIAA0892	KIAA0892	20.92
---	---	20.9091
NKAPL	NFKB activating protein-like	20.9091
EFHC2	EF-hand domain (C-terminal) containing 2	20.9091
---	---	20.8857
LIPA	Lipase A, lysosomal acid, cholesterol esterase	20.8421
---	---	20.8333
---	---	20.8182
ROBO2	roundabout, axon guidance receptor, homolog 2 (Drosophila)	20.7857
---	---	20.7857
---	---	20.7826
MYCT1	myc target 1	20.7778
SERP2	Stress-associated endoplasmic reticulum protein family member 2	20.75
---	---	20.7143
LOC100129856	similar to hCG2040214	20.7059
LOC100131691	hypothetical protein LOC100131691	20.7
---	---	20.6818
PLA2G2A	phospholipase A2, group IIA (platelets, synovial fluid)	20.6774
IGSF11	immunoglobulin superfamily, member 11	20.6667
---	---	20.6667
POLR3E	polymerase (RNA) III (DNA directed) polypeptide E (80kD)	20.6538
KIAA0825	KIAA0825 protein	20.65
DLGAP2	discs, large (Drosophila) homolog-associated protein 2	20.619
ATRNL1	attractin-like 1	20.5769
---	---	20.5714
PLXNA4	plexin A4	20.5217
NHEDC1	Na+/H+ exchanger domain containing 1	20.5185
CD40	CD40 molecule, TNF receptor superfamily member 5	20.5179
STAMBPL1	STAM binding protein-like 1	20.5
---	---	20.4091
ALK	anaplastic lymphoma receptor tyrosine kinase	20.3939
ZCCHC3	Zinc finger, CCHC domain containing 3	20.3846
---	---	20.3636
DCN	decorin	20.2778
MUC5AC /// MUC5B	mucin 5AC, oligomeric mucus/gel-forming /// mucin 5B, oligomeric mucus/gel-forming	20.2727
CYSLTR1	cysteinyl leukotriene receptor 1	20.2
---	---	20.1935
FRMD4A	FERM domain containing 4A	20.1429
LRRC68	leucine rich repeat containing 68	20.1379
---	---	20.1154
CMYA5	cardiomyopathy associated 5	20.1111
LOC728705	hypothetical protein LOC728705	20.1087
CCDC117	coiled-coil domain containing 117	20.0962
GBX2	gastrulation brain homeobox 2	20.0952
AQP4	aquaporin 4	20.0909
SORBS2	sorbin and SH3 domain containing 2	20.0455
CASZ1	castor zinc finger 1	20
---	---	19.9737
ZNF169	zinc finger protein 169	19.963
CFI	complement factor I	19.9624
NPAS3	neuronal PAS domain protein 3	19.9412
---	---	19.8966
---	---	19.8824
---	---	19.875
CD28	CD28 molecule	19.7273
IL22RA2	interleukin 22 receptor, alpha 2	19.7143
---	---	19.7143
OR51E2	olfactory receptor, family 51, subfamily E, member 2	19.7059
TCERG1L	transcription elongation regulator 1-like	19.6923
CT45-4 /// CT45-6 /// LOC100133581 /// RP13-36C9.1 /// RP13-36C9.3 /// RP13-36C9.6 /// XX-FW88277B6.1	cancer/testis antigen CT45-4 /// cancer/testis antigen CT45-6 /// hypothetical protein LOC100133581 /// cancer/testis antigen CT45 /// cancer/testis antigen CT45-3 /// cancer/testis antigen CT45-5 /// cancer/testis antigen CT45-1	19.6667
CASR	calcium-sensing receptor	19.6522
EMCN	Endomucin	19.6087
LOC643201	hypothetical protein LOC643201	19.6
CADPS	Ca++-dependent secretion activator	19.5
TOX	thymocyte selection-associated high mobility group box	19.5
LOC286467	hypothetical protein LOC286467	19.48
NDUFS4	NADH dehydrogenase (ubiquinone) Fe-S protein 4, 18kDa (NADH-coenzyme Q reductase)	19.4706
C1orf150	chromosome 1 open reading frame 150	19.4667
---	---	19.4545
---	---	19.4444
---	---	19.4444
PROL1	proline rich, lacrimal 1	19.4167
ARHGAP6	Rho GTPase activating protein 6	19.4074
GUCA1C	guanylate cyclase activator 1C	19.4
FLJ42418	FLJ42418 protein	19.4
FOXE1	forkhead box E1 (thyroid transcription factor 2)	19.4
---	---	19.3684
ZNF688	Zinc finger protein 688	19.3333
---	---	19.3077
HOXB8	homeobox B8	19.2941
---	---	19.2857
C19orf29	chromosome 19 open reading frame 29	19.2812
---	---	19.2727
---	---	19.2667
C19orf28	chromosome 19 open reading frame 28	19.2444
PM20D1	peptidase M20 domain containing 1	19.24
---	---	19.2308
hCG_2019139	hCG2019139	19.2308
---	---	19.2222
HUWE1	HECT, UBA and WWE domain containing 1	19.2
CYYR1	cysteine/tyrosine-rich 1	19.1494
---	---	19.1429
---	---	19.12
---	---	19.1
---	---	19.0952
TRPC4	transient receptor potential cation channel, subfamily C, member 4	19.0714
PCK1	phosphoenolpyruvate carboxykinase 1 (soluble)	19.0526
COBLL1	COBL-like 1	19.0476
HLA-DQA1	major histocompatibility complex, class II, DQ alpha 1	19
BST1	bone marrow stromal cell antigen 1	19
---	---	19
KIAA1324L	KIAA1324-like	19
KIAA1109	KIAA1109	18.963
CD36	CD36 molecule (thrombospondin receptor)	18.9565
---	---	18.9545
---	---	18.9286
RTN1	reticulon 1	18.9231
PCDHB9	protocadherin beta 9	18.9167
EPS15L2	epidermal growth factor receptor pathway substrate 15-like 2	18.9167
---	---	18.9091
MXRA8	matrix-remodelling associated 8	18.8966
BTC	betacellulin	18.875
PSG1	pregnancy specific beta-1-glycoprotein 1	18.8421
---	---	18.8333
LOC283788	hypothetical protein LOC283788	18.8333
CCDC102B	coiled-coil domain containing 102B	18.8182
C11orf9	chromosome 11 open reading frame 9	18.8125
ATP1B4	ATPase, (Na+)/K+ transporting, beta 4 polypeptide	18.8125
---	---	18.8
LOC100131117	similar to hCG2045385	18.7667
CRHR2	corticotropin releasing hormone receptor 2	18.7059
UGT3A1	UDP glycosyltransferase 3 family, polypeptide A1	18.6923
NTN1	netrin 1	18.6486
KCTD15	Potassium channel tetramerisation domain containing 15	18.6341
PIK3C3	phosphoinositide-3-kinase, class 3	18.5833
PARK2	Parkinson disease (autosomal recessive, juvenile) 2, parkin	18.5769
KLRC4	killer cell lectin-like receptor subfamily C, member 4	18.5714
---	---	18.5682
UBE2CBP	ubiquitin-conjugating enzyme E2C binding protein	18.5556
PLCB4	phospholipase C, beta 4	18.55
CFC1	cripto, FRL-1, cryptic family 1	18.5263
KCNA5	potassium voltage-gated channel, shaker-related subfamily, member 5	18.5217
LOC100128003	Hypothetical protein LOC100128003	18.52
---	---	18.4375
ARID5B	AT rich interactive domain 5B (MRF1-like)	18.4348
DNAH1	dynein, axonemal, heavy chain 1	18.4091
---	---	18.3929
---	---	18.3902
HBS1L	HBS1-like (S. cerevisiae)	18.375
SLC26A7	solute carrier family 26, member 7	18.3636
RNF168	ring finger protein 168	18.3571
MFSD4	major facilitator superfamily domain containing 4	18.3333
LOC100131721	hypothetical protein LOC100131721	18.3235
---	---	18.2857
KLHDC1	kelch domain containing 1	18.2857
---	---	18.2857
CCDC65	coiled-coil domain containing 65	18.2778
FAM82A1	family with sequence similarity 82, member A1	18.2778
ABCB1	ATP-binding cassette, sub-family B (MDR/TAP), member 1	18.2727
LOC644450	hypothetical protein LOC644450	18.2632
---	---	18.2609
LOC388907 /// LOC647436 /// RPL5 /// SNORA66	similar to MSTP030 /// similar to ribosomal protein L5 /// ribosomal protein L5 /// small nucleolar RNA, H/ACA box 66	18.2609
PPIL6	peptidylprolyl isomerase (cyclophilin)-like 6	18.2432
VWDE	von Willebrand factor D and EGF domains	18.24
---	---	18.2143
---	---	18.2051
CYCS /// CYCSP52	cytochrome c, somatic /// cytochrome c, somatic pseudogene 52	18.2
SMG6	Smg-6 homolog, nonsense mediated mRNA decay factor (C. elegans)	18.1667
---	---	18.1538
---	---	18.1429
VCL	vinculin	18.1429
MYL3	myosin, light chain 3, alkali; ventricular, skeletal, slow	18.1333
ZNF92	zinc finger protein 92	18.1176
---	---	18.1053
SIAE	sialic acid acetylesterase	18.0909
---	---	18.087
---	---	18.0769
DKFZp547J222	hypothetical LOC84237	18.0667
SEMA6B	sema domain, transmembrane domain (TM), and cytoplasmic domain, (semaphorin) 6B	18.0667
LOC100128729 /// LOC731082 /// TLK2	similar to TLK2 protein /// similar to Serine/threonine-protein kinase tousled-like 2 (Tousled-like kinase 2) /// tousled-like kinase 2	18.0667
METTL6	methyltransferase like 6	18.0571
TNFRSF10D	tumor necrosis factor receptor superfamily, member 10d, decoy with truncated death domain	18.0556
---	---	18
MGC24103	hypothetical protein MGC24103	18
UCP1	uncoupling protein 1 (mitochondrial, proton carrier)	18
IGHA1 /// IGHD /// IGHG1 /// IGHM /// IGHV4-31 /// IGHV@	immunoglobulin heavy constant alpha 1 /// immunoglobulin heavy constant delta /// immunoglobulin heavy constant gamma 1 (G1m marker) /// immunoglobulin heavy constant mu /// immunoglobulin heavy variable 4-31 /// immunoglobulin heavy variable group	17.95
APIP	APAF1 interacting protein	17.9091
CXCR3	chemokine (C-X-C motif) receptor 3	17.9
---	---	17.8889
IGHM	immunoglobulin heavy constant mu	17.8824
MLL	myeloid/lymphoid or mixed-lineage leukemia (trithorax homolog, Drosophila)	17.8571
FAM27E1 /// FAM27E2 /// FAM27E3	family with sequence similarity 27, member E1 /// family with sequence similarity 27, member E2 /// family with sequence similarity 27, member E3	17.8333
LIN28	lin-28 homolog (C. elegans)	17.8235
---	---	17.8125
SYT11	synaptotagmin XI	17.8125
ALDH6A1	aldehyde dehydrogenase 6 family, member A1	17.8095
ABHD12B	abhydrolase domain containing 12B	17.8
---	---	17.7407
---	---	17.7222
PTGER3	prostaglandin E receptor 3 (subtype EP3)	17.7083
MIB1	mindbomb homolog 1 (Drosophila)	17.7059
RNF183	ring finger protein 183	17.6957
---	---	17.6667
---	---	17.6667
---	---	17.6607
---	---	17.65
C14orf48	chromosome 14 open reading frame 48	17.6429
---	---	17.6071
---	---	17.5952
---	---	17.5937
CUGBP2	CUG triplet repeat, RNA binding protein 2	17.5909
PGM5	phosphoglucomutase 5	17.5714
---	---	17.5714
---	---	17.5556
SALL3	sal-like 3 (Drosophila)	17.5263
TIMP4	TIMP metallopeptidase inhibitor 4	17.5
PDGFRA	platelet-derived growth factor receptor, alpha polypeptide	17.4815
---	---	17.48
LOC100129673	Similar to hCG2042915	17.48
EPS8L2	EPS8-like 2	17.4706
ACCN5	amiloride-sensitive cation channel 5, intestinal	17.4444
GPLD1	glycosylphosphatidylinositol specific phospholipase D1	17.4259
ZNF622	Zinc finger protein 622	17.4
NLGN4Y	neuroligin 4, Y-linked	17.381
---	---	17.375
---	---	17.3636
LOC645478	Hypothetical LOC645478	17.3125
DNM1L	Dynamin 1-like	17.3077
---	---	17.3
CDC20B	Cell division cycle 20 homolog B (S. cerevisiae)	17.3
---	---	17.28
LOC285326	hypothetical protein LOC285326	17.2778
DNAH11	Dynein, axonemal, heavy chain 11	17.2727
HIST1H4A /// HIST1H4B /// HIST1H4C /// HIST1H4D /// HIST1H4E /// HIST1H4F /// HIST1H4H /// HIST1H4I /// HIST1H4J /// HIST1H4K /// HIST1H4L /// HIST2H4A /// HIST2H4B /// HIST4H4	histone cluster 1, H4a /// histone cluster 1, H4b /// histone cluster 1, H4c /// histone cluster 1, H4d /// histone cluster 1, H4e /// histone cluster 1, H4f /// histone cluster 1, H4h /// histone cluster 1, H4i /// histone cluster 1, H4j /// histone cluster 1, H4k /// histone cluster 1, H4l /// histone cluster 2, H4a /// histone cluster 2, H4b /// histone cluster 4, H4	17.2609
CFHR3	Complement factor H-related 3	17.1852
OMG	Oligodendrocyte myelin glycoprotein	17.1667
REPIN1	Replication initiator 1	17.15
SCML4	sex comb on midleg-like 4 (Drosophila)	17.125
SCNN1D	sodium channel, nonvoltage-gated 1, delta	17.0968
NPPB	natriuretic peptide precursor B	17.0909
LRP1B	low density lipoprotein-related protein 1B (deleted in tumors)	17.0714
---	---	17.05
HORMAD2	HORMA domain containing 2	17.037
TLR4	toll-like receptor 4	17.0294
---	---	17.0263
---	---	17
ANKRD18A	ankyrin repeat domain 18A	17
PRO1596	hypothetical LOC29013	17
LOC283888	hypothetical protein LOC283888	17
SARM1	sterile alpha and TIR motif containing 1	16.9474
---	---	16.9286
GABRG1	gamma-aminobutyric acid (GABA) A receptor, gamma 1	16.9167
HTR7P	5-hydroxytryptamine (serotonin) receptor 7 pseudogene	16.9091
ARF1	ADP-ribosylation factor 1	16.9054
LIX1	Lix1 homolog (chicken)	16.9048
---	---	16.88
---	---	16.875
RASGRP2	RAS guanyl releasing protein 2 (calcium and DAG-regulated)	16.8367
TTBK1	tau tubulin kinase 1	16.7941
---	---	16.7931
---	---	16.7917
---	---	16.7667
---	---	16.7429
SNRPN	small nuclear ribonucleoprotein polypeptide N	16.7143
---	---	16.7037
---	---	16.6667
---	---	16.6571
FLG2	filaggrin family member 2	16.6154
CFHR4	complement factor H-related 4	16.6
---	---	16.6
ASTN2	astrotactin 2	16.5926
WDR24	WD repeat domain 24	16.5862
TMEM144	transmembrane protein 144	16.55
PTPN7	protein tyrosine phosphatase, non-receptor type 7	16.5455
---	---	16.5
---	---	16.5
LOC401022	hypothetical LOC401022	16.5
BRWD1	Bromodomain and WD repeat domain containing 1	16.5
---	---	16.5
---	---	16.48
FAM167A	Family with sequence similarity 167, member A	16.4634
---	---	16.4615
---	---	16.4286
DPYSL4	dihydropyrimidinase-like 4	16.425
SOX17	SRY (sex determining region Y)-box 17	16.4074
---	---	16.4
TFPI	tissue factor pathway inhibitor (lipoprotein-associated coagulation inhibitor)	16.3902
FABP3	fatty acid binding protein 3, muscle and heart (mammary-derived growth inhibitor)	16.3878
STH	saitohin	16.3529
OR1A1	olfactory receptor, family 1, subfamily A, member 1	16.3514
---	---	16.3333
C1orf68	chromosome 1 open reading frame 68	16.3333
HPR	haptoglobin-related protein	16.3182
ALS2CR12	amyotrophic lateral sclerosis 2 (juvenile) chromosome region, candidate 12	16.3077
B3GNTL1	UDP-GlcNAc:betaGal beta-1,3-N-acetylglucosaminyltransferase-like 1	16.3
P2RY13	purinergic receptor P2Y, G-protein coupled, 13	16.2941
PTH	parathyroid hormone	16.2917
KLHL6	kelch-like 6 (Drosophila)	16.2917
POU2F3	POU class 2 homeobox 3	16.2875
---	---	16.2727
CXCL12	chemokine (C-X-C motif) ligand 12 (stromal cell-derived factor 1)	16.2453
DKFZP564O0823	DKFZP564O0823 protein	16.2368
FAM59B	family with sequence similarity 59, member B	16.2292
---	---	16.2
IGHA1 /// IGHG1 /// LOC100133862	immunoglobulin heavy constant alpha 1 /// immunoglobulin heavy constant gamma 1 (G1m marker) /// similar to hCG1773549	16.1786
KLK15	kallikrein-related peptidase 15	16.1778
TPSAB1 /// TPSB2	tryptase alpha/beta 1 /// tryptase beta 2	16.1613
EYA2	eyes absent homolog 2 (Drosophila)	16.1575
---	---	16.15
---	---	16.1364
ZNF395	zinc finger protein 395	16.12
---	---	16.119
ERICH1	glutamate-rich 1	16.1154
USP27X	ubiquitin specific peptidase 27, X-linked	16.08
LOC554201	hypothetical LOC554201	16.0769
---	---	16.0741
---	---	16.0714
---	---	16.0667
---	---	16.0541
---	---	16.0526
---	---	16.0286
---	---	16.027
KIAA1310	KIAA1310	16.0256
HBB /// HBD	hemoglobin, beta /// hemoglobin, delta	16
---	---	16
---	---	16
LMO3	LIM domain only 3 (rhombotin-like 2)	16
---	---	16
MGC5566	Hypothetical protein LOC100128040	15.973
GUCA2B	guanylate cyclase activator 2B (uroguanylin)	15.9545
FLJ34077 /// LOC728558	weakly similar to zinc finger protein 195 /// hypothetical LOC728558	15.9524
LOC100129961	hypothetical protein LOC100129961	15.9412
---	---	15.9286
---	---	15.9167
---	---	15.9143
LOC285733	hypothetical LOC285733	15.9
---	---	15.8929
tcag7.1238	homeo box A11, antisense	15.875
---	---	15.8667
LOC100132760 /// RP11-327P2.4	hypothetical protein LOC100132760 /// hypothetical protein FLJ37307	15.8667
STAMBPL1	STAM binding protein-like 1	15.8667
---	---	15.8636
---	---	15.8571
OR5E1P	olfactory receptor, family 5, subfamily E, member 1 pseudogene	15.85
---	---	15.85
---	---	15.84
---	---	15.8378
---	---	15.8261
---	---	15.8235
GH2	growth hormone 2	15.8182
---	---	15.8
---	---	15.7632
ZNF549	zinc finger protein 549	15.7632
---	---	15.7619
---	---	15.75
NR1H4	nuclear receptor subfamily 1, group H, member 4	15.75
HERC6	Hect domain and RLD 6	15.7073
IRG1	immunoresponsive 1 homolog (mouse)	15.6897
---	---	15.6667
CACNA1C	calcium channel, voltage-dependent, L type, alpha 1C subunit	15.6538
---	---	15.6522
FLJ41649	Hypothetical LOC401260	15.6338
---	---	15.6
PHLDB2	pleckstrin homology-like domain, family B, member 2	15.6
RIF1	RAP1 interacting factor homolog (yeast)	15.5652
---	---	15.5625
TSSK3	Testis-specific serine kinase 3	15.5625
TWF1	Twinfilin, actin-binding protein, homolog 1 (Drosophila)	15.55
---	---	15.55
---	---	15.5357
---	---	15.5
---	---	15.5
PIK3CG	phosphoinositide-3-kinase, catalytic, gamma polypeptide	15.5
---	---	15.5
---	---	15.4706
C13orf39	chromosome 13 open reading frame 39	15.4706
---	---	15.4652
---	---	15.4545
---	---	15.4444
---	---	15.4444
---	---	15.44
FAM149B1	family with sequence similarity 149, member B1	15.4375
---	---	15.4348
APAF1	apoptotic peptidase activating factor 1	15.4074
SLC25A30	Solute carrier family 25, member 30	15.4
ZNF41	zinc finger protein 41	15.4
---	---	15.4
LOC100129449	PRO2055	15.3939
DOCK3	dedicator of cytokinesis 3	15.3889
---	---	15.3889
LRRC16A	leucine rich repeat containing 16A	15.3871
LOC100129386	Hypothetical protein LOC100129386	15.3478
AQP4	aquaporin 4	15.3333
MLANA	melan-A	15.3182
---	---	15.3125
PAX6	paired box 6	15.303
ENTHD1	ENTH domain containing 1	15.3
BSND	Bartter syndrome, infantile, with sensorineural deafness (Barttin)	15.2857
---	---	15.28
---	---	15.2632
ARSG	arylsulfatase G	15.2581
PVRIG	poliovirus receptor related immunoglobulin domain containing	15.2414
DSE	Dermatan sulfate epimerase	15.24
---	---	15.2195
---	---	15.2195
CALML4	Calmodulin-like 4	15.2143
LOC100132288 /// LOC389833 /// LOC728312	hypothetical protein LOC100132288 /// similar to hypothetical protein MGC27019 /// similar to tektin 4	15.2069
PHF8	PHD finger protein 8	15.1892
---	---	15.1579
CDS2	CDP-diacylglycerol synthase (phosphatidate cytidylyltransferase) 2	15.1515
KCNJ8	potassium inwardly-rectifying channel, subfamily J, member 8	15.1481
---	---	15.1481
LOC286126	hypothetical protein LOC286126	15.1176
FGF14	fibroblast growth factor 14	15.1111
---	---	15.1111
ABHD8	abhydrolase domain containing 8	15.1026
---	---	15.0794
LOC285144	hypothetical protein LOC285144	15.0625
---	---	15.05
LOC100144415 /// RAD9A	hypothetical LOC100144415 /// RAD9 homolog A (S. pombe)	15.0411
APBA1	amyloid beta (A4) precursor protein-binding, family A, member 1	15.0278
MUC4	Mucin 4, cell surface associated	15.0244
---	---	15
GABBR2	gamma-aminobutyric acid (GABA) B receptor, 2	15
SPOCK3	sparc/osteonectin, cwcv and kazal-like domains proteoglycan (testican) 3	15
---	---	14.9524
LOC386597	hypothetical protein LOC386597	14.9412
---	---	14.9348
SLURP1	secreted LY6/PLAUR domain containing 1	14.92
AKAP9	A kinase (PRKA) anchor protein (yotiao) 9	14.9091
LOC100128687	Hypothetical protein LOC100128687	14.9091
CSF2	colony stimulating factor 2 (granulocyte-macrophage)	14.9
C3orf66	chromosome 3 open reading frame 66	14.8889
---	---	14.8571
psiTPTE22	TPTE pseudogene	14.85
TMEM74	transmembrane protein 74	14.8462
---	---	14.8333
---	---	14.8333
CYP4F2 /// CYP4F3	cytochrome P450, family 4, subfamily F, polypeptide 2 /// cytochrome P450, family 4, subfamily F, polypeptide 3	14.8308
LOC360030	homeobox C14	14.8214
---	---	14.8
MED12L	mediator complex subunit 12-like	14.7826
ATP1A4	ATPase, Na+/K+ transporting, alpha 4 polypeptide	14.7826
PGS1	phosphatidylglycerophosphate synthase 1	14.7778
LOC441124	hypothetical gene supported by AK093729; BX647918	14.7705
---	---	14.7692
ICAM4	intercellular adhesion molecule 4 (Landsteiner-Wiener blood group)	14.7667
---	---	14.75
LRRC59	leucine rich repeat containing 59	14.75
SCN3A	sodium channel, voltage-gated, type III, alpha subunit	14.7368
POU2AF1	POU class 2 associating factor 1	14.7368
TOM1L2	target of myb1-like 2 (chicken)	14.7358
---	---	14.7059
LOC553137	hypothetical LOC553137	14.7
---	---	14.6842
FLJ42627	Hypothetical LOC645644	14.6813
ZNF229	zinc finger protein 229	14.6786
---	---	14.6667
---	---	14.6667
---	---	14.6667
TRIM40	tripartite motif-containing 40	14.6667
SMR3A /// SMR3B	submaxillary gland androgen regulated protein 3A /// submaxillary gland androgen regulated protein 3B	14.6667
---	---	14.6364
LOC729314	similar to POM121-like 2	14.6364
---	---	14.625
---	---	14.6071
BCL2L15	BCL2-like 15	14.5846
NEK1	NIMA (never in mitosis gene a)-related kinase 1	14.5769
---	---	14.5455
ELMOD2	ELMO/CED-12 domain containing 2	14.5185
TUSC4	tumor suppressor candidate 4	14.5116
---	---	14.5
HBBP1	hemoglobin, beta pseudogene 1	14.5
---	---	14.5
---	---	14.4857
---	---	14.4828
SP4	Sp4 transcription factor	14.4737
---	---	14.4706
MARK1	MAP/microtubule affinity-regulating kinase 1	14.4687
---	---	14.4375
---	---	14.4359
---	---	14.4286
---	---	14.4167
C6orf190	chromosome 6 open reading frame 190	14.4167
CUGBP2	CUG triplet repeat, RNA binding protein 2	14.4074
PAH	phenylalanine hydroxylase	14.4
RPS6KA6	ribosomal protein S6 kinase, 90kDa, polypeptide 6	14.4
ISLR2	immunoglobulin superfamily containing leucine-rich repeat 2	14.4
BRSK2	BR serine/threonine kinase 2	14.3889
---	---	14.3889
---	---	14.3846
HIF3A	hypoxia inducible factor 3, alpha subunit	14.3836
ACTR3B /// LOC100133409	ARP3 actin-related protein 3 homolog B (yeast) /// similar to actin-related protein 3-beta	14.3718
---	---	14.3571
LOC100131040 /// TRIM36	hypothetical protein LOC100131040 /// tripartite motif-containing 36	14.3393
PARD3B	par-3 partitioning defective 3 homolog B (C. elegans)	14.3333
MORN1	MORN repeat containing 1	14.32
ATP10A	ATPase, class V, type 10A	14.3056
TERT	telomerase reverse transcriptase	14.303
LOC100131303	Similar to hCG1775037	14.2963
---	---	14.2759
ZNF502	zinc finger protein 502	14.2424
MACROD1	MACRO domain containing 1	14.2069
tAKR	aldo-keto reductase, truncated	14.2051
TFB2M	transcription factor B2, mitochondrial	14.2
HPCAL4	hippocalcin like 4	14.1957
---	---	14.1923
---	---	14.1739
LRRC7	leucine rich repeat containing 7	14.1667
---	---	14.1579
---	---	14.1481
IFNA21	interferon, alpha 21	14.1429
---	---	14.1333
KCND3	potassium voltage-gated channel, Shal-related subfamily, member 3	14.1333
---	---	14.125
---	---	14.1154
BCAM	basal cell adhesion molecule (Lutheran blood group)	14.1053
---	---	14.0833
---	---	14.0741
NTRK2	neurotrophic tyrosine kinase, receptor, type 2	14.0652
---	---	14.0625
---	---	14.0526
---	---	14.0513
ITGBL1	Integrin, beta-like 1 (with EGF-like repeat domains)	14.05
FOXH1	forkhead box H1	14.0455
---	---	14.0385
CNGA4	cyclic nucleotide gated channel alpha 4	14.037
IRAK3	Interleukin-1 receptor-associated kinase 3	14.0345
C6orf195	chromosome 6 open reading frame 195	14
FAM98B	family with sequence similarity 98, member B	14
PSMAL	growth-inhibiting protein 26	14
SUSD3	sushi domain containing 3	14
LOC401431	hypothetical gene LOC401431	13.9792
ITGB3	integrin, beta 3 (platelet glycoprotein IIIa, antigen CD61)	13.9783
SLC25A45	solute carrier family 25, member 45	13.9714
TREML4	triggering receptor expressed on myeloid cells-like 4	13.9565
---	---	13.9429
---	---	13.9333
NOVA1	neuro-oncological ventral antigen 1	13.9333
LOC404266	hypothetical LOC404266	13.9231
---	---	13.9167
---	---	13.913
---	---	13.9118
IFNA14	interferon, alpha 14	13.8947
LOC100133899	hypothetical protein LOC100133899	13.8929
LOC100129436	hypothetical protein LOC100129436	13.8889
EFTUD2	elongation factor Tu GTP binding domain containing 2	13.8889
---	---	13.8857
LOC729085	hypothetical protein LOC729085	13.871
ADAM12	ADAM metallopeptidase domain 12	13.8684
USH1G	Usher syndrome 1G (autosomal recessive)	13.8611
FBXO43	F-box protein 43	13.8571
---	---	13.8333
---	---	13.8261
---	---	13.8235
---	---	13.8
FCN2	ficolin (collagen/fibrinogen domain containing lectin) 2 (hucolin)	13.8
---	---	13.7895
GAD2	glutamate decarboxylase 2 (pancreatic islets and brain, 65kDa)	13.7742
ZFP1	Zinc finger protein 1 homolog (mouse)	13.7692
---	---	13.7667
HEATR4	HEAT repeat containing 4	13.75
39694	septin 3	13.7447
PRO1483	hypothetical LOC55448	13.7143
---	---	13.6897
IL1RAPL1	interleukin 1 receptor accessory protein-like 1	13.6667
---	---	13.6667
EN1	engrailed homeobox 1	13.6538
WBSCR27	Williams Beuren syndrome chromosome region 27	13.6421
---	---	13.6111
---	---	13.6087
---	---	13.6
---	---	13.6
RRAGC	Ras-related GTP binding C	13.5957
PPP4R1L	protein phosphatase 4, regulatory subunit 1-like	13.5926
FLJ90680	FLJ90680 protein	13.5926
---	---	13.5909
LIMCH1	LIM and calponin homology domains 1	13.5849
---	---	13.5833
BCAS1	Breast carcinoma amplified sequence 1	13.5789
LOC653284	zinc finger protein LOC653284	13.5652
RNF182	ring finger protein 182	13.561
---	---	13.5556
IGSF5	immunoglobulin superfamily, member 5	13.5312
UNQ1887	signal peptide peptidase 3	13.5283
FAM78B	family with sequence similarity 78, member B	13.5238
LOC643187	hypothetical LOC643187	13.5079
---	---	13.5
hCG_2044152	hCG2044152	13.5
LOC100129890	similar to hCG1750329	13.5
CACNA1G	calcium channel, voltage-dependent, T type, alpha 1G subunit	13.5
CLEC4F	C-type lectin domain family 4, member F	13.4898
TCP11L2	t-complex 11 (mouse)-like 2	13.4828
GSTA1	glutathione S-transferase A1	13.4737
PRRT2	proline-rich transmembrane protein 2	13.4643
---	---	13.4615
---	---	13.4583
---	---	13.4545
AMBRA1	autophagy/beclin-1 regulator 1	13.4483
DPF3	D4, zinc and double PHD fingers, family 3	13.4444
FBXW10	F-box and WD repeat domain containing 10	13.4419
D21S2088E	D21S2088E	13.4412
ZNF506	zinc finger protein 506	13.44
---	---	13.4286
SLC9A1	solute carrier family 9 (sodium/hydrogen exchanger), member 1	13.4091
LOC440366	hect domain and RLD 2 pseudogene	13.4091
---	---	13.4
POFUT2	protein O-fucosyltransferase 2	13.3824
TIE1	tyrosine kinase with immunoglobulin-like and EGF-like domains 1	13.381
DNAH11	dynein, axonemal, heavy chain 11	13.381
PCGEM1	prostate-specific transcript 1 (non-protein coding)	13.375
ALG2	Asparagine-linked glycosylation 2 homolog (S. cerevisiae, alpha-1,3-mannosyltransferase)	13.375
---	---	13.375
---	---	13.3636
OK/SW-CL.58	OK/SW-CL.58	13.3556
---	---	13.3469
C10orf92	chromosome 10 open reading frame 92	13.3333
FLJ34047	hypothetical protein FLJ34047	13.3214
ZNRD1	zinc ribbon domain containing 1	13.32
---	---	13.3143
CLCN4	chloride channel 4	13.3125
PRR6	Proline rich 6	13.3043
GYPA	glycophorin A (MNS blood group)	13.2941
AURKB	aurora kinase B	13.2778
SPAG11A	sperm associated antigen 11A	13.2703
KCNAB1	potassium voltage-gated channel, shaker-related subfamily, beta member 1	13.2353
---	---	13.234
CXorf51	chromosome X open reading frame 51	13.2167
ZFHX3	zinc finger homeobox 3	13.2093
C19orf29	Chromosome 19 open reading frame 29	13.2083
RHAG	Rh-associated glycoprotein	13.2045
PROCA1	proline-rich cyclin A1-interacting protein	13.1951
---	---	13.1864
C17orf59	chromosome 17 open reading frame 59	13.1667
CEBPE	CCAAT/enhancer binding protein (C/EBP), epsilon	13.1636
---	---	13.1613
---	---	13.1579
PLEKHB1	Pleckstrin homology domain containing, family B (evectins) member 1	13.1558
GATA2	GATA binding protein 2	13.1412
---	---	13.1379
---	---	13.125
LOC51145	erythrocyte transmembrane protein	13.125
TMEM132B	transmembrane protein 132B	13.1111
---	---	13.1034
---	---	13.1
CDKL3	cyclin-dependent kinase-like 3	13.098
---	---	13.0952
IL20	interleukin 20	13.0909
---	---	13.0806
BMP7	bone morphogenetic protein 7	13.0625
GSTK1	Glutathione S-transferase kappa 1	13.0588
KCNJ12	potassium inwardly-rectifying channel, subfamily J, member 12	13.0556
GJA4	gap junction protein, alpha 4, 37kDa	13.0526
OR1A2	olfactory receptor, family 1, subfamily A, member 2	13.0294
LCP2	lymphocyte cytosolic protein 2 (SH2 domain containing leukocyte protein of 76kDa)	13.0164
FAM83H	family with sequence similarity 83, member H	13
---	---	13
---	---	13
DMRT3	doublesex and mab-3 related transcription factor 3	13
FLJ45055 /// LOC100133687	60S ribosomal pseudogene /// similar to hCG15392	13
GLI2	GLI-Kruppel family member GLI2	13
LRRC63	leucine rich repeat containing 63	13
TSGA14	Testis specific, 14	13
MFGE8	milk fat globule-EGF factor 8 protein	13
MAF	V-maf musculoaponeurotic fibrosarcoma oncogene homolog (avian)	13
NUDT16	nudix (nucleoside diphosphate linked moiety X)-type motif 16	13
---	---	12.9677
---	---	12.9545
THSD7A	thrombospondin, type I, domain containing 7A	12.9444
FLJ30851 /// LOC375190	hypothetical LOC653140 /// hypothetical LOC375190	12.9259
TAS2R1	taste receptor, type 2, member 1	12.9231
PSTK	phosphoseryl-tRNA kinase	12.92
PLA2G3	phospholipase A2, group III	12.9184
LRP2BP	LRP2 binding protein	12.9167
---	---	12.913
DAZ1 /// DAZ2 /// DAZ3 /// DAZ4	deleted in azoospermia 1 /// deleted in azoospermia 2 /// deleted in azoospermia 3 /// deleted in azoospermia 4	12.9024
---	---	12.8947
TGM4	transglutaminase 4 (prostate)	12.8947
PMCHL1	pro-melanin-concentrating hormone-like 1	12.8889
LIMCH1	LIM and calponin homology domains 1	12.8824
KALRN	kalirin, RhoGEF kinase	12.88
LOC257358	hypothetical protein LOC257358	12.8667
PSMD6	Proteasome (prosome, macropain) 26S subunit, non-ATPase, 6	12.8649
EPB41L4B	erythrocyte membrane protein band 4.1 like 4B	12.8537
PIGG	Phosphatidylinositol glycan anchor biosynthesis, class G	12.8378
---	---	12.8333
---	---	12.8333
---	---	12.7895
DNAH3	dynein, axonemal, heavy chain 3	12.7742
ZC3H4	Zinc finger CCCH-type containing 4	12.7692
LOC283352	hypothetical protein LOC283352	12.7647
LOC100131298	PRO1095	12.7407
RIN3	Ras and Rab interactor 3	12.7407
---	---	12.7284
---	---	12.7209
CHDH	choline dehydrogenase	12.7143
---	---	12.7143
---	---	12.7143
BIC	BIC transcript	12.7083
---	---	12.7077
MGC16121	hypothetical protein MGC16121	12.7031
CLDN17	claudin 17	12.6966
ERICH1 /// FLJ00290	glutamate-rich 1 /// FLJ00290 protein	12.686
---	---	12.6818
---	---	12.6818
---	---	12.6731
DYNC1LI2	Dynein, cytoplasmic 1, light intermediate chain 2	12.6667
---	---	12.6667
IL1RL2	interleukin 1 receptor-like 2	12.6491
TAS2R45	taste receptor, type 2, member 45	12.6486
C1orf201	chromosome 1 open reading frame 201	12.6471
SLC35D2	solute carrier family 35, member D2	12.6452
PLEKHA8	pleckstrin homology domain containing, family A (phosphoinositide binding specific) member 8	12.64
FCRL1	Fc receptor-like 1	12.6364
---	---	12.6364
CTSG	cathepsin G	12.6235
LOC145899	hypothetical protein LOC145899	12.6176
HSPB7	heat shock 27kDa protein family, member 7 (cardiovascular)	12.6176
---	---	12.6154
---	---	12.6087
ARV1	ARV1 homolog (S. cerevisiae)	12.5957
KCNH5	potassium voltage-gated channel, subfamily H (eag-related), member 5	12.5946
---	---	12.5937
---	---	12.5918
PLCB1	phospholipase C, beta 1 (phosphoinositide-specific)	12.5918
---	---	12.5882
---	---	12.5862
---	---	12.5806
ATP2A1	ATPase, Ca++ transporting, cardiac muscle, fast twitch 1	12.5806
---	---	12.575
TINAG	tubulointerstitial nephritis antigen	12.5714
SLC19A3	solute carrier family 19, member 3	12.5556
TMC5	transmembrane channel-like 5	12.5472
DLEU2	deleted in lymphocytic leukemia 2 (non-protein coding)	12.5094
---	---	12.5
PLCE1	phospholipase C, epsilon 1	12.4884
---	---	12.4872
PRKAA2	protein kinase, AMP-activated, alpha 2 catalytic subunit	12.4789
LOC253573	hypothetical protein LOC253573	12.4706
---	---	12.4667
---	---	12.4643
---	---	12.4643
---	---	12.4545
PRIM2	primase, DNA, polypeptide 2 (58kDa)	12.45
---	---	12.4444
NR5A1	nuclear receptor subfamily 5, group A, member 1	12.439
---	---	12.4224
ZNF558	zinc finger protein 558	12.4211
---	---	12.4182
PLGLB1 /// PLGLB2	plasminogen-like B1 /// plasminogen-like B2	12.4167
---	---	12.3929
SGSM2	small G protein signaling modulator 2	12.3871
LOC692247	hypothetical locus LOC692247	12.3864
---	---	12.3824
---	---	12.3824
LOC653071	similar to CG32820-PA, isoform A	12.375
TOLLIP	Toll interacting protein	12.3673
BCL2L1	BCL2-like 1	12.3673
---	---	12.3611
---	---	12.3478
IQCH	IQ motif containing H	12.3333
---	---	12.3333
CHRD	chordin	12.322
C1QTNF9	C1q and tumor necrosis factor related protein 9	12.32
---	---	12.3182
SYCE1	synaptonemal complex central element protein 1	12.3158
KITLG	KIT ligand	12.3095
PI4K2B	Phosphatidylinositol 4-kinase type 2 beta	12.3
---	---	12.3
---	---	12.2941
TGM2	transglutaminase 2 (C polypeptide, protein-glutamine-gamma-glutamyltransferase)	12.2903
RNASET2	ribonuclease T2	12.2895
PLEKHG3	pleckstrin homology domain containing, family G (with RhoGef domain) member 3	12.2759
---	---	12.275
ATP6V0A4	ATPase, H+ transporting, lysosomal V0 subunit a4	12.2692
NFATC1	nuclear factor of activated T-cells, cytoplasmic, calcineurin-dependent 1	12.2571
C19orf36	chromosome 19 open reading frame 36	12.2558
PTGER3	prostaglandin E receptor 3 (subtype EP3)	12.2308
---	---	12.2308
CHCHD5	Coiled-coil-helix-coiled-coil-helix domain containing 5	12.2264
KIAA1024	KIAA1024	12.2222
C9orf27	chromosome 9 open reading frame 27	12.2143
RDH13	Retinol dehydrogenase 13 (all-trans/9-cis)	12.2143
---	---	12.2045
---	---	12.2
RNF141	ring finger protein 141	12.1923
---	---	12.1905
C1orf173	chromosome 1 open reading frame 173	12.1905
HSD17B3	hydroxysteroid (17-beta) dehydrogenase 3	12.1892
PCDHB19P	Protocadherin beta 19 pseudogene	12.1818
GRIK3	glutamate receptor, ionotropic, kainate 3	12.1818
---	---	12.1818
GATA4	GATA binding protein 4	12.1667
RAPGEF1	Rap guanine nucleotide exchange factor (GEF) 1	12.1471
IQCH	IQ motif containing H	12.1429
---	---	12.125
---	---	12.12
---	---	12.1176
---	---	12.0952
ARMC4	armadillo repeat containing 4	12.0833
---	---	12.0732
EGFR	epidermal growth factor receptor (erythroblastic leukemia viral (v-erb-b) oncogene homolog, avian)	12.0694
CLEC4D	C-type lectin domain family 4, member D	12.0526
YTHDC1	YTH domain containing 1	12.0526
MGC42157	hypothetical locus MGC42157	12.0408
SLC44A5	solute carrier family 44, member 5	12.0385
EGLN3	egl nine homolog 3 (C. elegans)	12.0364
RRAD	Ras-related associated with diabetes	12.0303
PRKG1	protein kinase, cGMP-dependent, type I	12
LDB2	LIM domain binding 2	12
FABP7	fatty acid binding protein 7, brain	12
---	---	11.9744
---	---	11.9667
RBM24	RNA binding motif protein 24	11.963
---	---	11.9583
---	---	11.9583
ANK1	ankyrin 1, erythrocytic	11.9545
---	---	11.9412
CXorf56	chromosome X open reading frame 56	11.9412
---	---	11.9375
ACBD4	acyl-Coenzyme A binding domain containing 4	11.93
DTNB	dystrobrevin, beta	11.9259
GALM	galactose mutarotase (aldose 1-epimerase)	11.9211
KCNN3	potassium intermediate/small conductance calcium-activated channel, subfamily N, member 3	11.92
CAPN10	calpain 10	11.92
LOC100129975 /// LOC284393 /// LOC285176 /// LOC644937 /// RPL10	similar to ribosomal protein L10 /// similar to QM protein /// similar to ribosomal protein L10 /// similar to ribosomal protein L10 /// ribosomal protein L10	11.9167
PLXNA4	plexin A4	11.9091
---	---	11.8889
SRD5A2L2	steroid 5 alpha-reductase 2-like 2	11.8889
ZBTB37	zinc finger and BTB domain containing 37	11.8889
---	---	11.878
LOC641518	hypothetical protein LOC641518	11.875
---	---	11.8679
---	---	11.8667
HSPA12B	heat shock 70kD protein 12B	11.8667
---	---	11.8636
---	---	11.8611
DNAH6	dynein, axonemal, heavy chain 6	11.8605
NANOS2	nanos homolog 2 (Drosophila)	11.8485
---	---	11.8333
PCDH7	protocadherin 7	11.8286
TRADD	TNFRSF1A-associated via death domain	11.8182
JPH3	junctophilin 3	11.8182
---	---	11.814
---	---	11.8056
LOC100132735	hypothetical protein LOC100132735	11.8
FNBP1	formin binding protein 1	11.7963
---	---	11.7917
SCGB1D2	secretoglobin, family 1D, member 2	11.7917
CCDC57	coiled-coil domain containing 57	11.7905
ANKRD55	Ankyrin repeat domain 55	11.7875
MSTN	myostatin	11.7857
---	---	11.7826
SOX6	SRY (sex determining region Y)-box 6	11.7692
WFDC9	WAP four-disulfide core domain 9	11.7619
MGC40069	T cell receptor alpha variable 8-3	11.7568
---	---	11.7561
PSMB2	proteasome (prosome, macropain) subunit, beta type, 2	11.7561
SLC2A9	solute carrier family 2 (facilitated glucose transporter), member 9	11.7551
FIBCD1	fibrinogen C domain containing 1	11.7541
IL17A	interleukin 17A	11.75
---	---	11.75
CACNA1G	calcium channel, voltage-dependent, T type, alpha 1G subunit	11.7407
SEMA6A	Sema domain, transmembrane domain (TM), and cytoplasmic domain, (semaphorin) 6A	11.7381
DISC1	disrupted in schizophrenia 1	11.7353
LOC386597	hypothetical protein LOC386597	11.7143
ESRRB	Estrogen-related receptor beta	11.7097
LCE1E	late cornified envelope 1E	11.7065
ARL6IP6	ADP-ribosylation-like factor 6 interacting protein 6	11.7059
TNFRSF18	tumor necrosis factor receptor superfamily, member 18	11.7027
39517	membrane-associated ring finger (C3HC4) 10	11.7
---	---	11.7
TMEM67	transmembrane protein 67	11.7
---	---	11.675
---	---	11.6667
FLJ23865	hypothetical protein FLJ23865	11.6667
IGL@	Immunoglobulin lambda joining 3	11.6667
---	---	11.6667
MITF	microphthalmia-associated transcription factor	11.6667
HHLA2	HERV-H LTR-associating 2	11.6571
SCN1A	sodium channel, voltage-gated, type I, alpha subunit	11.6486
LOC401463	hypothetical gene supported by BC022555; BC050012	11.6471
LMAN1L	lectin, mannose-binding, 1 like	11.64
---	---	11.6316
MAP1LC3C	microtubule-associated protein 1 light chain 3 gamma	11.6308
---	---	11.6296
STAT5B	signal transducer and activator of transcription 5B	11.625
---	---	11.625
---	---	11.6154
ZBTB7C	zinc finger and BTB domain containing 7C	11.6139
NLRC4	NLR family, CARD domain containing 4	11.6
ZNF826	zinc finger protein 826	11.5946
TLE6	transducin-like enhancer of split 6 (E(sp1) homolog, Drosophila)	11.5846
---	---	11.5833
HIF3A	hypoxia inducible factor 3, alpha subunit	11.5833
TMEM148	transmembrane protein 148	11.5714
CD200R1	CD200 receptor 1	11.566
HMGCLL1	3-hydroxymethyl-3-methylglutaryl-Coenzyme A lyase-like 1	11.55
FYCO1	FYVE and coiled-coil domain containing 1	11.5481
---	---	11.5472
---	---	11.5455
ST14	suppression of tumorigenicity 14 (colon carcinoma)	11.5385
PRKCZ	Protein kinase C, zeta	11.5357
ITM2A	integral membrane protein 2A	11.5238
SOX1	SRY (sex determining region Y)-box 1	11.5185
LOC644213	Similar to Glyceraldehyde-3-phosphate dehydrogenase (GAPDH)	11.5
---	---	11.5
N4BP2L1	NEDD4 binding protein 2-like 1	11.5
PRKCG	protein kinase C, gamma	11.5
DKFZP434L187	hypothetical LOC26082	11.4889
SLC26A7	solute carrier family 26, member 7	11.4828
DNAH9	dynein, axonemal, heavy chain 9	11.4651
LOC145786	hypothetical protein LOC145786	11.4615
WRNIP1	Werner helicase interacting protein 1	11.46
---	---	11.4571
C3orf44	chromosome 3 open reading frame 44	11.4524
---	---	11.4483
MYO1F	myosin IF	11.439
---	---	11.4359
---	---	11.4342
GEMIN7	gem (nuclear organelle) associated protein 7	11.4286
---	---	11.4286
LOC340107	hypothetical protein LOC340107	11.4231
---	---	11.4167
---	---	11.4091
MMP16	matrix metallopeptidase 16 (membrane-inserted)	11.4091
SNAP25	synaptosomal-associated protein, 25kDa	11.4
---	---	11.3929
IKZF1	IKAROS family zinc finger 1 (Ikaros)	11.3824
hCG_2036596	HCG2036596	11.381
---	---	11.3542
---	---	11.3226
ABCC3	ATP-binding cassette, sub-family C (CFTR/MRP), member 3	11.3171
---	---	11.3158
LOC400960	hypothetical gene supported by BC040598	11.3158
ITGBL1	Integrin, beta-like 1 (with EGF-like repeat domains)	11.3158
---	---	11.3077
DMP1	dentin matrix acidic phosphoprotein 1	11.3043
LOC100130155	Hypothetical protein LOC100130155	11.3043
CCDC67	coiled-coil domain containing 67	11.2941
---	---	11.2857
---	---	11.2857
NRXN1	neurexin 1	11.2857
MZF1	myeloid zinc finger 1	11.2759
TLX1	T-cell leukemia homeobox 1	11.2593
---	---	11.25
RRP12	ribosomal RNA processing 12 homolog (S. cerevisiae)	11.2456
CPA5	carboxypeptidase A5	11.2432
NCOA1	Nuclear receptor coactivator 1	11.2381
LOC400581	GRB2-related adaptor protein-like	11.2222
LOC100133311 /// LOC100134764 /// LOC285944	similar to hCG1644697 /// similar to hCG1644697 /// hypothetical protein LOC285944	11.2192
MAGEA4	melanoma antigen family A, 4	11.2143
---	---	11.2105
---	---	11.2105
FLJ43390	hypothetical LOC646113	11.2
---	---	11.2
---	---	11.1905
TMCC2	transmembrane and coiled-coil domain family 2	11.1887
HSPC111	hypothetical protein HSPC111	11.1852
LOC100130557	hypothetical protein LOC100130557	11.1806
SLC6A10P /// SLC6A8	Solute carrier family 6 (neurotransmitter transporter, creatine), member 10 (pseudogene) /// Solute carrier family 6 (neurotransmitter transporter, creatine), member 8	11.1667
SFXN4	sideroflexin 4	11.1552
---	---	11.15
P53AIP1	p53-regulated apoptosis-inducing protein 1	11.1321
GNG2	guanine nucleotide binding protein (G protein), gamma 2	11.12
USP49	ubiquitin specific peptidase 49	11.119
---	---	11.1139
LOC339260	Hypothetical gene supported by BC072410	11.1111
---	---	11.1111
HUS1B	HUS1 checkpoint homolog b (S. pombe)	11.1111
---	---	11.1111
RFC1	replication factor C (activator 1) 1, 145kDa	11.1053
C1S	complement component 1, s subcomponent	11.1
FLJ33046	hypothetical gene supported by AK057608	11.0968
---	---	11.0952
C9orf152	chromosome 9 open reading frame 152	11.0952
EPHA4	EPH receptor A4	11.0833
TXNDC8	thioredoxin domain containing 8 (spermatozoa)	11.0806
hCG_20426	HCG20426	11.0727
ENAM	Enamelin	11.0714
ZNF334	zinc finger protein 334	11.0625
SYCE1	synaptonemal complex central element protein 1	11.0625
ZNF704	zinc finger protein 704	11.0526
DPF3	D4, zinc and double PHD fingers, family 3	11.05
TTLL3	tubulin tyrosine ligase-like family, member 3	11.05
---	---	11.0455
---	---	11.0417
ALS2CR11	amyotrophic lateral sclerosis 2 (juvenile) chromosome region, candidate 11	11
GLS2	glutaminase 2 (liver, mitochondrial)	11
SIRPB1	signal-regulatory protein beta 1	11
BANK1	B-cell scaffold protein with ankyrin repeats 1	11
NDFIP2	Nedd4 family interacting protein 2	11
---	---	11
---	---	11
MGC4294	hypothetical protein MGC4294	11
hCG_2033649	hypothetical LOC57244	11
EPB41L1	Erythrocyte membrane protein band 4.1-like 1	10.9804
C20orf200	Chromosome 20 open reading frame 200	10.977
SMPDL3A	Sphingomyelin phosphodiesterase, acid-like 3A	10.9714
DPPA3 /// STELLAR	developmental pluripotency associated 3 /// germ and embryonic stem cell enriched protein STELLA	10.9643
---	---	10.964
RUNX1	runt-related transcription factor 1	10.961
---	---	10.96
LOC440888	ARP3 actin-related protein 3 homolog B pseudogene	10.95
PAK4	p21 protein (Cdc42/Rac)-activated kinase 4	10.9492
---	---	10.9459
PLEKHA3	pleckstrin homology domain containing, family A (phosphoinositide binding specific) member 3	10.9444
CYP7A1	cytochrome P450, family 7, subfamily A, polypeptide 1	10.9412
---	---	10.9167
CLECL1	C-type lectin-like 1	10.9167
---	---	10.9123
---	---	10.9118
C7orf20	Chromosome 7 open reading frame 20	10.8889
SPON1	spondin 1, extracellular matrix protein	10.8793
C7orf16	Chromosome 7 open reading frame 16	10.875
TFAP2C	transcription factor AP-2 gamma (activating enhancer binding protein 2 gamma)	10.8696
SPEF2	sperm flagellar 2	10.8684
---	---	10.8667
SEZ6L	seizure related 6 homolog (mouse)-like	10.8636
CHRNA3	cholinergic receptor, nicotinic, alpha 3	10.859
---	---	10.8571
MGC39545	hypothetical protein LOC403312	10.8462
---	---	10.8444
SLC2A8	Solute carrier family 2, (facilitated glucose transporter) member 8	10.8413
GPM6A	glycoprotein M6A	10.84
---	---	10.8393
---	---	10.8276
C22orf37	chromosome 22 open reading frame 37	10.8182
ZNF154	zinc finger protein 154	10.8163
LOC283547	hypothetical protein LOC283547	10.8095
SNX22	sorting nexin 22	10.809
RP3-527F8.2	Hypothetical protein LOC100128420	10.7857
LOC286002	hypothetical protein LOC286002	10.7826
LOXHD1	lipoxygenase homology domains 1	10.7778
AGTR1	angiotensin II receptor, type 1	10.7778
DNMT3A	DNA (cytosine-5-)-methyltransferase 3 alpha	10.7768
SYK	spleen tyrosine kinase	10.7755
ZNF347	zinc finger protein 347	10.7708
CCDC27	coiled-coil domain containing 27	10.75
FARP2	FERM, RhoGEF and pleckstrin domain protein 2	10.75
---	---	10.75
---	---	10.7442
---	---	10.7292
ITGB7	integrin, beta 7	10.7273
CST1	cystatin SN	10.7273
ZNF788	zinc finger family member 788	10.7179
F13A1	coagulation factor XIII, A1 polypeptide	10.7143
LOC283484	hypothetical protein LOC283484	10.7059
SETDB2	SET domain, bifurcated 2	10.6923
LST1	leukocyte specific transcript 1	10.6863
LCP2	Lymphocyte cytosolic protein 2 (SH2 domain containing leukocyte protein of 76kDa)	10.6857
CCDC110	coiled-coil domain containing 110	10.678
ADAM3A	ADAM metallopeptidase domain 3A (cyritestin 1)	10.6667
FMNL1	formin-like 1	10.6667
---	---	10.6667
FCAR	Fc fragment of IgA, receptor for	10.6667
SLC6A6	solute carrier family 6 (neurotransmitter transporter, taurine), member 6	10.662
---	---	10.6604
---	---	10.6389
C5orf24	Chromosome 5 open reading frame 24	10.6364
---	---	10.6316
IFNA1 /// IFNA13	interferon, alpha 1 /// interferon, alpha 13	10.6316
HAPLN1	Hyaluronan and proteoglycan link protein 1	10.6279
TMEM43	Transmembrane protein 43	10.625
ERF	Ets2 repressor factor	10.6216
SNX18	sorting nexin 18	10.6207
TLN1	Talin 1	10.619
---	---	10.6176
---	---	10.6154
RAB3B	RAB3B, member RAS oncogene family	10.6122
SPRED2	Sprouty-related, EVH1 domain containing 2	10.6111
---	---	10.6
ZNF385B	zinc finger protein 385B	10.6
THY1	Thy-1 cell surface antigen	10.5952
NOBOX	NOBOX oogenesis homeobox	10.5918
ZMYND11	zinc finger, MYND domain containing 11	10.5862
LOC388456	hypothetical gene supported by BC039671	10.5854
CLEC4M	C-type lectin domain family 4, member M	10.5789
---	---	10.5714
CD163	CD163 molecule	10.56
LOC100129917	Hypothetical protein LOC100129917	10.56
FLJ35700	hypothetical protein FLJ35700	10.5556
KCNAB1	potassium voltage-gated channel, shaker-related subfamily, beta member 1	10.5556
THEM5	thioesterase superfamily member 5	10.55
GDA	guanine deaminase	10.5455
LOC100132077	Hypothetical protein LOC100132077	10.5385
MEP1B	meprin A, beta	10.5385
TTC25	tetratricopeptide repeat domain 25	10.5385
TLR9 /// TWF2	toll-like receptor 9 /// twinfilin, actin-binding protein, homolog 2 (Drosophila)	10.537
---	---	10.5312
---	---	10.5294
---	---	10.5263
HNF4A	hepatocyte nuclear factor 4, alpha	10.5172
ZNF844	zinc finger protein 844	10.5102
LECT2	leukocyte cell-derived chemotaxin 2	10.5
SCN11A	sodium channel, voltage-gated, type XI, alpha subunit	10.5
PPEF1	protein phosphatase, EF-hand calcium binding domain 1	10.4909
EGO	eosinophil granule ontogeny	10.4815
---	---	10.4737
---	---	10.4643
GOSR2	golgi SNAP receptor complex member 2	10.4571
LOC285965	hypothetical protein LOC285965	10.4571
KIAA1712	KIAA1712	10.4545
---	---	10.4545
LOC283143	Hypothetical protein LOC283143	10.45
BDH1	3-hydroxybutyrate dehydrogenase, type 1	10.4474
C9orf93	Chromosome 9 open reading frame 93	10.4359
AGPAT6	1-acylglycerol-3-phosphate O-acyltransferase 6 (lysophosphatidic acid acyltransferase, zeta)	10.4348
SLC36A1	solute carrier family 36 (proton/amino acid symporter), member 1	10.4336
JAG1	jagged 1 (Alagille syndrome)	10.4167
ENPP6	ectonucleotide pyrophosphatase/phosphodiesterase 6	10.4103
F11	coagulation factor XI	10.4082
---	---	10.4045
---	---	10.4
FAM125B	family with sequence similarity 125, member B	10.3976
TMOD1	tropomodulin 1	10.3953
---	---	10.3898
---	---	10.3889
---	---	10.3846
PZP	pregnancy-zone protein	10.3793
---	---	10.375
FHAD1	forkhead-associated (FHA) phosphopeptide binding domain 1	10.3704
C19orf6	Chromosome 19 open reading frame 6	10.3654
---	---	10.3571
---	---	10.3529
---	---	10.35
---	---	10.35
IFNG	interferon, gamma	10.3438
PHF20	PHD finger protein 20	10.3393
RAB3C	RAB3C, member RAS oncogene family	10.3333
LOC376693	hypothetical LOC376693	10.3333
PDE6B	phosphodiesterase 6B, cGMP-specific, rod, beta	10.3258
LOC284926	hypothetical protein LOC284926	10.325
TAT	Tyrosine aminotransferase	10.3143
---	---	10.3077
SPINK2	serine peptidase inhibitor, Kazal type 2 (acrosin-trypsin inhibitor)	10.3056
HFE2	hemochromatosis type 2 (juvenile)	10.2821
ABP1	amiloride binding protein 1 (amine oxidase (copper-containing))	10.2667
ZDHHC15	zinc finger, DHHC-type containing 15	10.2632
---	---	10.2609
DNAJC12	DnaJ (Hsp40) homolog, subfamily C, member 12	10.2587
---	---	10.25
---	---	10.2449
DKFZp451A211	DKFZp451A211 protein	10.2419
LOC401442	hypothetical gene supported by BC028401	10.2388
LOC152742	hypothetical protein LOC152742	10.2381
---	---	10.2353
SAGE1	sarcoma antigen 1	10.2308
---	---	10.2308
MYOM2	myomesin (M-protein) 2, 165kDa	10.225
CLIC5	chloride intracellular channel 5	10.2222
---	---	10.2174
COL3A1	collagen, type III, alpha 1	10.2105
PRDM6	PR domain containing 6	10.2019
---	---	10.1935
DTWD1	DTW domain containing 1	10.1905
KAZALD1	Kazal-type serine peptidase inhibitor domain 1	10.1897
---	---	10.1719
CCR2 /// FLJ78302	chemokine (C-C motif) receptor 2 /// chemokine (C-C motif) receptor 2-like	10.1622
KCNIP3	Kv channel interacting protein 3, calsenilin	10.1538
---	---	10.1538
---	---	10.1481
RASA3	RAS p21 protein activator 3	10.1481
PNPLA3	patatin-like phospholipase domain containing 3	10.1429
SPATA3	spermatogenesis associated 3	10.1395
---	---	10.125
INSR	insulin receptor	10.125
FXYD1	FXYD domain containing ion transport regulator 1	10.125
FAM71F1	family with sequence similarity 71, member F1	10.125
FAM155A	family with sequence similarity 155, member A	10.1212
MST1 /// MSTP9	macrophage stimulating 1 (hepatocyte growth factor-like) /// macrophage stimulating, pseudogene 9	10.1176
---	---	10.1067
MAOB	monoamine oxidase B	10.1053
ZFP42	zinc finger protein 42 homolog (mouse)	10.1
---	---	10.0976
---	---	10.0968
MFSD7	major facilitator superfamily domain containing 7	10.087
---	---	10.0833
---	---	10.0833
SH2D1B	SH2 domain containing 1B	10.0789
---	---	10.0746
MMP2	Matrix metallopeptidase 2 (gelatinase A, 72kDa gelatinase, 72kDa type IV collagenase)	10.0577
KIR2DL5A	killer cell immunoglobulin-like receptor, two domains, long cytoplasmic tail, 5A	10.0429
---	---	10.0426
---	---	10.0374
SYT15	synaptotagmin XV	10.0303
---	---	10.0196
LRRC56	leucine rich repeat containing 56	10.0149
---	---	10
---	---	10
KLHL9	kelch-like 9 (Drosophila)	10
ACOT11	acyl-CoA thioesterase 11	10
LOC728804	Hypothetical LOC728804	10
KLHL32	kelch-like 32 (Drosophila)	10
LOC400768	hypothetical gene supported by BC051808	10
---	---	10
TMEM196	transmembrane protein 196	10
ROM1	retinal outer segment membrane protein 1	10
IFFO	intermediate filament family orphan	10
---	---	-10
---	---	-10
ATP8A1	ATPase, aminophospholipid transporter (APLT), class I, type 8A, member 1	-10
MAP3K13	mitogen-activated protein kinase kinase kinase 13	-10
---	---	-10
TAS2R4	taste receptor, type 2, member 4	-10
PDE6A	phosphodiesterase 6A, cGMP-specific, rod, alpha	-10
LOC731779	hypothetical protein LOC731779	-10
UBE2Q1	ubiquitin-conjugating enzyme E2Q family member 1	-10
---	---	-10.0111
---	---	-10.0172
CRB1	crumbs homolog 1 (Drosophila)	-10.0204
APLN	apelin	-10.0213
---	---	-10.0278
NES	nestin	-10.0309
---	---	-10.0323
TBX3	T-box 3	-10.0357
ETV1	ets variant gene 1	-10.04
RUNX2	runt-related transcription factor 2	-10.0455
---	---	-10.0481
---	---	-10.0513
MGC2889	hypothetical protein MGC2889	-10.0588
ZNF215	zinc finger protein 215	-10.0588
C10orf107	chromosome 10 open reading frame 107	-10.075
FAM83B	family with sequence similarity 83, member B	-10.08
RECQL5	RecQ protein-like 5	-10.0824
---	---	-10.0833
---	---	-10.0833
DGKB	diacylglycerol kinase, beta 90kDa	-10.0909
TAS2R9	taste receptor, type 2, member 9	-10.0909
---	---	-10.0937
USP29	ubiquitin specific peptidase 29	-10.0962
CBLN4	cerebellin 4 precursor	-10.1
---	---	-10.1
LOC652526 /// PDE4DIP	similar to phosphodiesterase 4D interacting protein isoform 2 /// phosphodiesterase 4D interacting protein	-10.1
RANBP3L	RAN binding protein 3-like	-10.1
GALT	galactose-1-phosphate uridylyltransferase	-10.102
CPM	carboxypeptidase M	-10.119
---	---	-10.12
PTGER3	prostaglandin E receptor 3 (subtype EP3)	-10.125
FLJ37638	Hypothetical gene supported by AK094957	-10.1266
PRSS35	protease, serine, 35	-10.1333
---	---	-10.1481
---	---	-10.1481
STAP1	signal transducing adaptor family member 1	-10.15
LOC729725	hypothetical LOC729725	-10.1579
NUP54	nucleoporin 54kDa	-10.1579
---	---	-10.1579
IRAK2	interleukin-1 receptor-associated kinase 2	-10.1667
THSD7A	thrombospondin, type I, domain containing 7A	-10.1667
ZRANB3	zinc finger, RAN-binding domain containing 3	-10.1667
LAPTM5	lysosomal multispanning membrane protein 5	-10.1743
C16orf42	chromosome 16 open reading frame 42	-10.1818
---	---	-10.1818
MC2R	melanocortin 2 receptor (adrenocorticotropic hormone)	-10.186
SCTR	secretin receptor	-10.1905
---	---	-10.1961
---	---	-10.2
---	---	-10.2
PKD1L2	polycystic kidney disease 1-like 2	-10.2051
---	---	-10.2069
GFRA1	GDNF family receptor alpha 1	-10.2069
AKAP8L	A kinase (PRKA) anchor protein 8-like	-10.2115
ZFP28	zinc finger protein 28 homolog (mouse)	-10.2203
---	---	-10.2222
---	---	-10.2273
DOK1	docking protein 1, 62kDa (downstream of tyrosine kinase 1)	-10.2283
HIPK3	homeodomain interacting protein kinase 3	-10.2319
ITGB3	integrin, beta 3 (platelet glycoprotein IIIa, antigen CD61)	-10.2371
CNN1	calponin 1, basic, smooth muscle	-10.25
ZNF835	zinc finger protein 835	-10.25
PARK2	Parkinson disease (autosomal recessive, juvenile) 2, parkin	-10.25
---	---	-10.25
TMC6	Transmembrane channel-like 6	-10.2542
TBX2	T-box 2	-10.2639
---	---	-10.2644
H1FNT	H1 histone family, member N, testis-specific	-10.2692
FLT3LG	fms-related tyrosine kinase 3 ligand	-10.2778
TMPRSS2	transmembrane protease, serine 2	-10.2778
EYA3	eyes absent homolog 3 (Drosophila)	-10.2791
---	---	-10.28
---	---	-10.2857
LOC283999	hypothetical protein LOC283999	-10.2927
SCRN3	secernin 3	-10.303
---	---	-10.3043
CEP290	Centrosomal protein 290kDa	-10.3095
HBG1 /// HBG2	hemoglobin, gamma A /// hemoglobin, gamma G	-10.3134
---	---	-10.3137
WNT5B	wingless-type MMTV integration site family, member 5B	-10.3148
---	---	-10.3333
---	---	-10.3333
CXCL14	chemokine (C-X-C motif) ligand 14	-10.3617
TLL2	tolloid-like 2	-10.3667
PDGFB	platelet-derived growth factor beta polypeptide (simian sarcoma viral (v-sis) oncogene homolog)	-10.3696
GMFG	glia maturation factor, gamma	-10.3793
GPR45	G protein-coupled receptor 45	-10.3857
---	---	-10.3913
---	---	-10.3939
XPNPEP1	X-prolyl aminopeptidase (aminopeptidase P) 1, soluble	-10.4103
---	---	-10.4118
IPO8	importin 8	-10.4156
CD53	CD53 molecule	-10.4194
KISS1	KiSS-1 metastasis-suppressor	-10.4255
LOC389328	hypothetical LOC389328	-10.4286
---	---	-10.4286
SOSTDC1	sclerostin domain containing 1	-10.4375
KCNJ4	potassium inwardly-rectifying channel, subfamily J, member 4	-10.4375
LOC402779	hypothetical LOC402779	-10.4444
---	---	-10.4531
---	---	-10.4545
---	---	-10.4583
---	---	-10.4583
SLC38A3	solute carrier family 38, member 3	-10.4595
---	---	-10.4667
hCG_1994895	hCG1994895	-10.4681
---	---	-10.4688
ASXL3	additional sex combs like 3 (Drosophila)	-10.4737
RPS6KA6	ribosomal protein S6 kinase, 90kDa, polypeptide 6	-10.4783
---	---	-10.4815
LST1	leukocyte specific transcript 1	-10.4853
MANEA	mannosidase, endo-alpha	-10.4865
FAR1	fatty acyl CoA reductase 1	-10.4918
---	---	-10.5
GPR37L1	G protein-coupled receptor 37 like 1	-10.5
TTN	titin	-10.5
ATP8B4	ATPase, class I, type 8B, member 4	-10.5
---	---	-10.5111
CD44	CD44 molecule (Indian blood group)	-10.5128
SFRS17A	splicing factor, arginine/serine-rich 17A	-10.5227
LRRC7	Leucine rich repeat containing 7	-10.5238
MAGEB18	melanoma antigen family B, 18	-10.5263
---	---	-10.5379
---	---	-10.54
TSPAN9	Tetraspanin 9	-10.5405
---	---	-10.5472
---	---	-10.5517
LOC285181	hypothetical protein LOC285181	-10.5517
SIRPG	signal-regulatory protein gamma	-10.5556
---	---	-10.5714
TTLL11	tubulin tyrosine ligase-like family, member 11	-10.5732
CD99L2	CD99 molecule-like 2	-10.5758
---	---	-10.5758
STXBP5L	syntaxin binding protein 5-like	-10.5789
OR5L2	olfactory receptor, family 5, subfamily L, member 2	-10.5797
SLC7A7	solute carrier family 7 (cationic amino acid transporter, y+ system), member 7	-10.5821
TIGD3	tigger transposable element derived 3	-10.5833
ERMN	ermin, ERM-like protein	-10.6087
LOC652346 /// PML	similar to promyelocytic leukemia protein isoform 1 /// promyelocytic leukemia	-10.6092
KLHL6	kelch-like 6 (Drosophila)	-10.6154
---	---	-10.6207
C8orf74	chromosome 8 open reading frame 74	-10.623
TEX12	testis expressed 12	-10.625
---	---	-10.625
---	---	-10.6275
---	---	-10.6327
LOC374443	CLR pseudogene	-10.6364
CYTH1	cytohesin 1	-10.6436
TADA3L	transcriptional adaptor 3 (NGG1 homolog, yeast)-like	-10.6522
SEMA3B	sema domain, immunoglobulin domain (Ig), short basic domain, secreted, (semaphorin) 3B	-10.6585
CAMSAP1	calmodulin regulated spectrin-associated protein 1	-10.6628
PPIL6	peptidylprolyl isomerase (cyclophilin)-like 6	-10.6667
DLG1	Discs, large homolog 1 (Drosophila)	-10.6667
FLJ11292	hypothetical protein FLJ11292	-10.6667
MOV10L1	Mov10l1, Moloney leukemia virus 10-like 1, homolog (mouse)	-10.6667
DPY19L2 /// DPY19L2P1 /// DPY19L2P2 /// DPY19L2P4	dpy-19-like 2 (C. elegans) /// dpy-19-like 2 pseudogene 1 (C. elegans) /// dpy-19-like 2 pseudogene 2 (C. elegans) /// dpy-19-like 2 pseudogene 4 (C. elegans)	-10.6667
TGFBR3	transforming growth factor, beta receptor III	-10.6818
---	---	-10.6957
---	---	-10.7
LOC342918	similar to mCG134545	-10.7037
FGF14	fibroblast growth factor 14	-10.7037
---	---	-10.7071
LOC400748	hypothetical gene supported by BC040627	-10.7083
---	---	-10.72
---	---	-10.72
CCDC132	coiled-coil domain containing 132	-10.7213
LOC643201	hypothetical protein LOC643201	-10.7308
DACH1	dachshund homolog 1 (Drosophila)	-10.7407
---	---	-10.7568
OR2L2	olfactory receptor, family 2, subfamily L, member 2	-10.7692
CYP4A11	cytochrome P450, family 4, subfamily A, polypeptide 11	-10.7719
---	---	-10.7727
SLC24A5	solute carrier family 24, member 5	-10.7778
LOC157931	hypothetical protein LOC157931	-10.7843
LOC728485	hypothetical protein LOC728485	-10.7941
CPXCR1	CPX chromosome region, candidate 1	-10.8
AHCTF1	AT hook containing transcription factor 1	-10.8056
---	---	-10.8065
---	---	-10.8182
VPS18	vacuolar protein sorting 18 homolog (S. cerevisiae)	-10.8295
---	---	-10.8308
CDKL3	cyclin-dependent kinase-like 3	-10.8367
---	---	-10.8387
C13orf33	chromosome 13 open reading frame 33	-10.85
TTC38	Tetratricopeptide repeat domain 38	-10.8718
CAPS	calcyphosine	-10.8772
LOC100130227 /// TMSB4Y	hypothetical protein LOC100130227 /// thymosin beta 4, Y-linked	-10.8868
MT1G	metallothionein 1G	-10.8889
EXOC5	exocyst complex component 5	-10.8889
RBM4	RNA binding motif protein 4	-10.8947
BAGE	B melanoma antigen	-10.898
---	---	-10.9
MMP8	matrix metallopeptidase 8 (neutrophil collagenase)	-10.9062
---	---	-10.9143
CRHR1	corticotropin releasing hormone receptor 1	-10.9167
BLOC1S3	Biogenesis of lysosomal organelles complex-1, subunit 3	-10.9245
NTSR2	neurotensin receptor 2	-10.9333
SEMA6D	sema domain, transmembrane domain (TM), and cytoplasmic domain, (semaphorin) 6D	-10.9333
LOC284912	hypothetical gene supported by BC001801	-10.9362
LOC642131	Similar to hCG1812074	-10.9375
C3orf34	chromosome 3 open reading frame 34	-10.9412
---	---	-10.9524
FLJ31945	hypothetical gene supported by AK056507	-10.9531
SLC12A3	solute carrier family 12 (sodium/chloride transporters), member 3	-10.9535
---	---	-10.9583
---	---	-10.9583
COG2	component of oligomeric golgi complex 2	-10.9756
---	---	-10.9778
---	---	-10.9856
---	---	-11
NUP50	nucleoporin 50kDa	-11
ANGPT2	angiopoietin 2	-11
---	---	-11
OFCC1	orofacial cleft 1 candidate 1	-11
HAL	Histidine ammonia-lyase	-11
IGL@	immunoglobulin lambda locus	-11.0172
TRA@ /// TRAC	T cell receptor alpha locus /// T cell receptor alpha constant	-11.0241
EMX2	empty spiracles homeobox 2	-11.0286
LOC650392	Hypothetical protein LOC650392	-11.0345
---	---	-11.0667
C4orf7	chromosome 4 open reading frame 7	-11.0741
LOC100129129	Hypothetical protein LOC100129129	-11.0833
---	---	-11.0909
LOC100131601	similar to hCG1980470	-11.1071
S100A13	S100 calcium binding protein A13	-11.1111
---	---	-11.1111
---	---	-11.1176
---	---	-11.125
PDXDC2	Pyridoxal-dependent decarboxylase domain containing 2	-11.125
TMEM75	transmembrane protein 75	-11.125
---	---	-11.125
LOC285758	hypothetical protein LOC285758	-11.1395
---	---	-11.1453
MCF2	MCF.2 cell line derived transforming sequence	-11.15
TMC8	transmembrane channel-like 8	-11.15
TIGD4	tigger transposable element derived 4	-11.15
RASGRP4	RAS guanyl releasing protein 4	-11.1538
---	---	-11.1562
LOC285326	hypothetical protein LOC285326	-11.1724
ZNF280B	zinc finger protein 280B	-11.1765
GPR37	G protein-coupled receptor 37 (endothelin receptor type B-like)	-11.1818
RIMBP2	RIMS binding protein 2	-11.186
FLJ40852	hypothetical LOC285962	-11.1864
FLJ39005	hypothetical protein FLJ39005	-11.1875
TRAC	T cell receptor alpha constant	-11.1915
LGI4	leucine-rich repeat LGI family, member 4	-11.2
---	---	-11.2059
STAT3	signal transducer and activator of transcription 3 (acute-phase response factor)	-11.2143
---	---	-11.2174
CYTIP	cytohesin 1 interacting protein	-11.2222
---	---	-11.2308
CYBB	Cytochrome b-245, beta polypeptide	-11.2373
LOC100009676	Putative uncharacterized protein LOC100009676	-11.2385
BMS1P5	BMS1 pseudogene 5	-11.2432
ZNF605	zinc finger protein 605	-11.25
---	---	-11.25
CEP164	centrosomal protein 164kDa	-11.25
---	---	-11.25
---	---	-11.2593
---	---	-11.2727
---	---	-11.2778
---	---	-11.2778
ZNF576	Hypothetical LOC100170229	-11.2778
RRP12	ribosomal RNA processing 12 homolog (S. cerevisiae)	-11.2826
---	---	-11.2963
MRPL38	Mitochondrial ribosomal protein L38	-11.2963
---	---	-11.3056
LOC100127950	hypothetical LOC100127950	-11.3143
---	---	-11.3158
---	---	-11.3191
---	---	-11.32
FLJ23569	BC040926	-11.3269
---	---	-11.3333
---	---	-11.3437
---	---	-11.35
KRT31	keratin 31	-11.3667
CD84	CD84 molecule	-11.3704
UNC93A	unc-93 homolog A (C. elegans)	-11.3714
CYP21A2	cytochrome P450, family 21, subfamily A, polypeptide 2	-11.3778
CD27	CD27 molecule	-11.381
MGC26356	similar to zinc finger protein 595	-11.3846
OR51E2	olfactory receptor, family 51, subfamily E, member 2	-11.3871
PSMD4	proteasome (prosome, macropain) 26S subunit, non-ATPase, 4	-11.3922
C11orf41	chromosome 11 open reading frame 41	-11.3958
ONECUT2	one cut homeobox 2	-11.4
SIAE	sialic acid acetylesterase	-11.4
SOX12	SRY (sex determining region Y)-box 12	-11.4268
---	---	-11.4286
---	---	-11.4333
---	---	-11.45
IGHG1	Immunoglobulin heavy constant mu	-11.4762
---	---	-11.4815
---	---	-11.4821
---	---	-11.4839
---	---	-11.5
OGT	O-linked N-acetylglucosamine (GlcNAc) transferase (UDP-N-acetylglucosamine:polypeptide-N-acetylglucosaminyl transferase)	-11.5
DBT	dihydrolipoamide branched chain transacylase E2	-11.5
ABCF2	ATP-binding cassette, sub-family F (GCN20), member 2	-11.5
PRAM1	PML-RARA regulated adaptor molecule 1	-11.5
MASP1	mannan-binding lectin serine peptidase 1 (C4/C2 activating component of Ra-reactive factor)	-11.5
COL11A1	collagen, type XI, alpha 1	-11.5098
PSMD5	proteasome (prosome, macropain) 26S subunit, non-ATPase, 5	-11.52
MTIF3	mitochondrial translational initiation factor 3	-11.5263
MCF2L2	MCF.2 cell line derived transforming sequence-like 2	-11.5294
FAM38B2	family with sequence similarity 38, member B2	-11.5333
RGS13	regulator of G-protein signaling 13	-11.5333
SPOCK3	sparc/osteonectin, cwcv and kazal-like domains proteoglycan (testican) 3	-11.5455
GNS	glucosamine (N-acetyl)-6-sulfatase	-11.5484
SNRPB2	Small nuclear ribonucleoprotein polypeptide B''	-11.549
---	---	-11.5556
---	---	-11.5556
---	---	-11.5625
FAM85A	family with sequence similarity 85, member A	-11.5702
---	---	-11.5758
FKBP15	FK506 binding protein 15, 133kDa	-11.5775
---	---	-11.5789
---	---	-11.5833
ARMC9	armadillo repeat containing 9	-11.5926
GPR182	G protein-coupled receptor 182	-11.6
SPAG4L	sperm associated antigen 4-like	-11.6154
IGH@ /// IGHG1 /// IGHM	immunoglobulin heavy locus /// immunoglobulin heavy constant gamma 1 (G1m marker) /// immunoglobulin heavy constant mu	-11.619
ONECUT2	one cut homeobox 2	-11.625
---	---	-11.6296
RCOR1	REST corepressor 1	-11.6296
---	---	-11.6349
---	---	-11.6528
---	---	-11.6538
OR2A4	olfactory receptor, family 2, subfamily A, member 4	-11.6543
NXPH2	neurexophilin 2	-11.6562
---	---	-11.6667
GIP	gastric inhibitory polypeptide	-11.6667
MGC2848	hypothetical protein MGC2848	-11.6786
CDH11	cadherin 11, type 2, OB-cadherin (osteoblast)	-11.68
LOC100131508	PRO2122	-11.6818
---	---	-11.6842
---	---	-11.6944
---	---	-11.6986
---	---	-11.7
DPPA4	developmental pluripotency associated 4	-11.7143
KCNJ16	potassium inwardly-rectifying channel, subfamily J, member 16	-11.7222
MUC17	mucin 17, cell surface associated	-11.7234
MGC16025	hypothetical protein MGC16025	-11.7647
CD72	CD72 molecule	-11.7727
---	---	-11.7778
GPR174	G protein-coupled receptor 174	-11.7895
LOC440905	hypothetical protein LOC440905	-11.7917
SLAMF7	SLAM family member 7	-11.7931
DECR2	2,4-dienoyl CoA reductase 2, peroxisomal	-11.7955
---	---	-11.8
CCDC11	coiled-coil domain containing 11	-11.8
FAM169B	family with sequence similarity 169, member B	-11.8108
TJP2	tight junction protein 2 (zona occludens 2)	-11.8261
RASSF5	Ras association (RalGDS/AF-6) domain family member 5	-11.8298
KIAA1409	KIAA1409	-11.8378
PDIA2	protein disulfide isomerase family A, member 2	-11.84
LOC284276	hypothetical LOC284276	-11.8533
CHAF1A	Chromatin assembly factor 1, subunit A (p150)	-11.8571
FAM91A2	family with sequence similarity 91, member A2	-11.8621
WFDC8	WAP four-disulfide core domain 8	-11.8636
---	---	-11.8718
---	---	-11.88
LEPR	leptin receptor	-11.8846
FAM95B1 /// LOC100132340 /// LOC100133036 /// LOC644587 /// LOC90499 /// RP11-146D12.4	family with sequence similarity 95, member B1 /// similar to hCG1793603 /// hypothetical protein LOC100133036 /// similar to hCG1794531 /// hypothetical protein LOC90499 /// family with sequence similarity 95, member B1	-11.9032
IQCA1	IQ motif containing with AAA domain 1	-11.9259
ATG9B	ATG9 autophagy related 9 homolog B (S. cerevisiae)	-11.9273
---	---	-11.9286
HIST1H2BA	histone cluster 1, H2ba	-11.9375
LOC100129562	hypothetical protein LOC100129562	-11.9412
GABRA5	gamma-aminobutyric acid (GABA) A receptor, alpha 5	-11.9429
CTBP2	C-terminal binding protein 2	-11.9459
LOC399491	LOC399491 protein	-11.9464
ATXN2L	ataxin 2-like	-11.971
[truncated: 1,012 more rows]
